# Supplementary material for: Electrosynthesis of formamide from methanol and ammonia under ambient conditions
Source: Nat Commun. 2022 Sep 16;13:5452. doi: 10.1038/s41467-022-33232-w (PMC9481544; doi:10.1038/s41467-022-33232-w)
Supplement: Supplementary file 3 — Source Data [file 41467_2022_33232_MOESM3_ESM.xlsx]

## Sheet: Figure 2
Fig. 2a												Fig. 2b												Fig. 2c																Fig. 2d
j (mA cm-2)	FE	error bar	Yield	error bar		j (mA cm-2)	FE	error bar	Yield	error bar		j (mA cm-2)	FE	error bar	Yield	error bar		j (mA cm-2)	FE	error bar	Yield	error bar		j (mA cm-2)	FE	error bar		j (mA cm-2)	FE	error bar		j (mA cm-2)	FE	error bar		j (mA cm-2)	FE	error bar		j (mA cm-2)	FE	error bar		j (mA cm-2)	FE	error bar		j (mA cm-2)	FE
10	--	--	0	0		10	11.36	0.62	10.63	0.58		100	32.7	0.4	305.4	3.74		100	32.64	0.68	304.68	6.35		10	21.04	0.7		10	11.36	0.62		10	11.71	0.65		10	11.39	0.56		10	0	0		10	11.36	0.62		10	6.53
20	4.1	0.62	7.36	1.12		20	9.91	0.45	17.85	0.81														20	20.63	0.55		20	9.91	0.45		20	14.84	0.71		20	16.8	0.45		20	0	0		20	9.91	0.45		20	13.72
40	4.58	0.45	17.17	1.69		40	22.16	0.72	83.04	2.7														40	29.71	0.6		40	22.16	0.72		40	30.57	0.45		40	22.26	0.7		40	0	0		40	22.16	0.72		40	14.7
80	5.17	0.7	38.66	5.24		80	31.85	0.33	238.33	2.47														80	31.99	0.74		80	31.85	0.33		80	29.35	0.39		80	23.07	0.55		80	0	0		80	31.85	0.33		80	26.21
100	5.47	0.3	51.1	2.8		100	32.7	0.4	305.4	3.74														100	32.65	0.8		100	32.7	0.4		100	40.4	0.6		100	18.34	0.74		100	0	0		100	32.7	0.4		100	23.97
120	4.17	0.55	46.74	6.16		120	28.8	0.53	322.5	5.93														120	28.07	0.6		120	28.8	0.53		120	33.42	0.55		120	19.25	0.66		120	0	0		120	28.8	0.53		120	24.67
150	3.93	0.46	55.05	6.44		150	31.36	0.37	438.85	5.18														150	25.4	0.5		150	31.36	0.37		150	37.19	0.82		150	19.56	0.56		150	0	0		150	31.36	0.37		150	25.77
[truncated: 4 more columns]

## Sheet: Figure 3
Fig. 3a								Fig. 3b								Fig. 3c								Fig. 3d						Fig. 3e								Fig. 3f
Raman shift (cm-1)	initial	10	20	40	80	100		Raman shift (cm-1)	initial	10	20	40	80	100		Raman shift (cm-1)	initial	10	20	40	80	100		a-PtO2 DG1	a-PtO2 DG2	b-NiOOH DG1	a-FeOOH DG1			FTIR (cm-1)	initial	10	20	40	80	100		FTIR (cm-1)	initial	10	20	40	80	100
850.079	643.182	846.54	1058.98	1326.82	1587.51	1850.7		680.796	4418.54	4708.02	5204.45	5839.77	6658.46	7654.25		800.475	14236.6	16261.4	21570.1	27450.4	33053.9	39905.4		-0.23	-0.23	-0.26	-0.18			1180.24	72.2404	78.0175	84.2168	91.0633	98.4306	106.649		1180.24	-0.00692	-0.0013	0.0089	0.00433	0.01359	0.01899
848.178	672.077	856.992	1041.79	1300.41	1579.49	1858.48		678.85	4406.98	4714.35	5251.89	5839.67	6637.8	7579.62		798.56	14214.4	16285.1	21602.8	27472.3	32997.3	39930.3		-1.56	-1.56	-1.77	-1.69			1184.1	72.1998	78.0207	84.2384	91.0655	98.4318	106.676		1184.1	-0.00692	-0.00136	0.0089	0.00428	0.0136	0.01901
846.275	666.785	856.924	1073.24	1288.47	1593.82	1870.21		676.902	4426.23	4692.44	5219.69	5828	6617.16	7637.26		796.645	14231.3	16325.8	21495.9	27609	33084.3	39872.9		-2.36	-2.36	-4.92	-1.79			1187.95	72.2363	78.0285	84.2369	91.0927	98.4141	106.704		1187.95	-0.00692	-0.00125	0.00905	0.00439	0.0138	0.01913
844.373	665.437	850.286	1071.82	1285.73	1555.58	1828.05		674.954	4414.68	4720.6	5226.03	5815.06	6668.4	7615.3		794.729	14219.6	16302.4	21647.4	27510.8	33136	40006.1		-3.48	-3.48	-6.3	-4.04			1191.81	72.2729	78.0443	84.3122	91.1426	98.4918	106.781		1191.81	-0.00693	-0.00119	0.00898	0.00438	0.01382	0.01912
842.47	653.581	855.474	1054.64	1306.63	1572.54	1868.67		673.006	4430.06	4719.22	5236.2	5822.66	6683.69	7590.78		792.812	14240.4	16336.6	21610.9	27595.3	33166.8	40053.1		-5.04	-3.67	-6.3	-4.68			1195.67	72.2521	78.1431	84.3661	91.213	98.5535	106.862		1195.67	-0.00691	-0.00126	0.00882	0.00428	0.01363	0.01891
840.566	662.744	875.106	1004.64	1313.08	1544.83	1846.24		671.058	4421.08	4733.24	5207.89	5830.26	6660.48	7612.46		790.896	14223.5	16437.2	21641	27695.4	33334.6	40098.7		-6.85	-4.96	-8.57	-4.68			1199.53	72.2413	78.1555	84.4094	91.2409	98.5964	106.895		1199.53	-0.00689	-0.00128	0.00877	0.00428	0.01352	0.01884
838.662	636.452	890.788	1045.26	1330.03	1551.28	1860.58		669.108	4413.38	4725.45	5247.57	5859.65	6653.95	7629		788.979	14226.1	16408.6	21733.6	27704.2	33188	40127.4			-5.35					1203.38	72.2458	78.1539	84.4333	91.2446	98.5931	106.922		1203.38	-0.00689	-0.00127	0.0088	0.00424	0.01345	0.01879
836.758	641.677	852.646	1095.04	1308.91	1565.59	1836.85		667.158	4436.44	4711.26	5238.5	5831.33	6638.46	7639.12		787.061	14222.2	16433.6	21728.4	27662.1	33194	40058.3			-6.85					1207.24	72.2378	78.071	84.3436	91.1618	98.5082	106.846		1207.24	-0.00691	-0.00134	0.00878	0.00413	0.01343	0.0187
834.853	666.582	859.14	1072.62	1295.67	1548.41	1855.12		665.208	4421.06	4711.17	5232	5835.07	6649.89	7636.41		785.143	14224.8	16375.1	21768.9	27707.4	33154.4	40204.3								1211.1	72.2344	77.8119	84.0748	90.8999	98.2376	106.576		1211.1	-0.00691	-0.00135	0.00868	0.00404	0.01339	0.01866
832.946	642.934	842.017	1063.34	1311.3	1564.03	1881.25		663.257	4414.65	4735.43	5222.94	5840.09	6643.37	7645.24		783.224	14220.8	16506.8	21775.4	27710.9	33228.2	40184.7								1214.95	72.2211	77.3137	83.5823	90.4062	97.7598	106.097		1214.95	-0.00692	-0.00132	0.00853	0.00388	0.01329	0.01852
831.041	654.711	853.756	1055.37	1328.23	1598.01	1843.1		661.306	4414.64	4722.53	5220.29	5827.17	6657.36	7631		781.305	14203.9	16548.6	21770.2	27830.4	33367	40261.5								1218.81	72.249	76.5154	82.7652	89.6104	96.9611	105.279		1218.81	-0.00692	-0.00135	0.00841	0.00375	0.01309	0.01835
829.134	661.236	860.245	1051.34	1324.18	1553.3	1843		659.354	4422.32	4705.79	5249.67	5851.4	6625.23	7637.26		779.385	14232.6	16662.1	21744.2	27744	33307.9	40326.6								1222.67	72.2479	75.4817	81.7405	88.5935	95.9336	104.221		1222.67	-0.00693	-0.00139	0.0084	0.00377	0.01306	0.01827
827.227	648.095	854.932	1056.48	1324.06	1549.24	1850.76		657.401	4422.31	4728.75	5249.57	5834.64	6628.97	7621.75		777.465	14228.6	16574.9	21920	27888.1	33388	40327.8								1226.52	72.2437	74.4295	80.6394	87.5188	94.8575	103.096		1226.52	-0.00693	-0.00141	0.00841	0.00375	0.01308	0.01824
825.319	671.656	883.696	1068.18	1300.35	1584.51	1870.32		655.448	4428.7	4723.53	5218.76	5829.42	6639.1	7638.26		775.544	14218.2	16658.3	21913.5	27855.2	33414.8	40352.5								1230.38	72.2382	73.6324	79.8501	86.7273	94.0728	102.28		1230.38	-0.00693	-0.00143	0.00836	0.00373	0.01308	0.0182
823.411	669	863.968	1044.5	1322.51	1560.79	1863.66		653.495	4422.3	4733.68	5244.27	5845.95	6645.4	7652.19		773.622	14218.2	16646.7	21978.5	27908.1	33468.9	40407.1								1234.24	72.244	73.4161	79.6063	86.4904	93.8488	102.001		1234.24	-0.00693	-0.00141	0.00842	0.00383	0.01317	0.01828
821.502	649.318	866.517	1069.29	1294.88	1592.1	1812.46		651.541	4428.68	4705.44	5235.22	5842	6675.99	7646.93		771.7	14214.3	16760	21995.4	27966.2	33539.8	40567								1238.1	72.2575	73.8496	80.0283	86.9161	94.2669	102.41		1238.1	-0.00692	-0.0013	0.00856	0.00396	0.01333	0.01852
819.593	663.693	852.042	1065.26	1315.72	1614.23	1841.18		649.587	4423.56	4728.38	5230.01	5862.36	6663.09	7648.06		769.778	14223.4	16709.3	22017.5	28003.5	33687.5	40579.9								1241.95	72.2609	74.8506	81.0243	87.9181	95.2703	103.393		1241.95	-0.00692	-0.00121	0.00873	0.00413	0.01347	0.01876
817.684	647.951	851.975	1066.46	1318.22	1574.82	1809.66		647.632	4421	4707.82	5277.24	5804.7	6642.52	7630.01		767.855	14229.9	16812.1	22089	28052.4	33725.9	40661.6								1245.81	72.2707	76.2399	82.4232	89.305	96.6643	104.805		1245.81	-0.00693	-0.00115	0.00893	0.00426	0.01361	0.01892
815.773	668.863	871.54	1063.75	1314.17	1594.33	1837.05		645.676	4435.05	4749.92	5237.5	5857.02	6667.98	7629.87		765.933	14215.6	16800.5	22079.8	28148.2	33744.7	40774.6								1249.67	72.2624	77.7214	83.8961	90.7733	98.1359	106.306		1249.67	-0.00692	-0.00117	0.00897	0.00427	0.01366	0.01891
813.862	662.286	881.935	1062.34	1312.74	1585.03	1827.79		643.72	4424.82	4721.71	5246.36	5823.67	6634.63	7668.07		764.009	14228.6	16978.5	22161.6	28213.9	33801.2	40838.1								1253.52	72.2623	79.0598	85.2668	92.121	99.4716	107.682		1253.52	-0.0069	-0.00125	0.00885	0.00417	0.01356	0.01874
811.951	653.096	832.152	1084.47	1296.93	1543.05	1852.54		641.763	4427.36	4731.84	5259.04	5856.79	6660.08	7667.92		762.084	14232.5	17043.5	22253.8	28249.8	33953.8	40924.9								1257.38	72.2593	80.1357	86.3541	93.193	100.56	108.783		1257.38	-0.0069	-0.00127	0.00875	0.00405	0.01343	0.01862
810.04	658.297	838.628	1084.37	1320.36	1558.62	1840.67		639.806	4431.19	4735.58	5260.22	5861.79	6667.64	7663.94		760.159	14224.7	17095.4	22256.2	28292.1	33992.1	40981.8								1261.24	72.2665	80.8993	87.1331	93.963	101.313	109.586		1261.24	-0.00692	-0.00125	0.00866	0.00394	0.01337	0.0185
808.128	649.113	866.021	1063.34	1330.69	1584.64	1849.72		637.848	4418.41	4748.25	5263.96	5856.56	6696.89	7657.4		758.233	14219.5	17113.6	22293.8	28429.2	34108.2	40933.5								1265.09	72.252	81.5205	87.7445	94.5815	101.94	110.173		1265.09	-0.00692	-0.00128	0.00859	0.0038	0.01333	0.01832
806.215	668.69	859.414	1080.23	1317.5	1562.29	1835.24		635.89	4432.44	4751.98	5254.92	5869.22	6667.41	7650.87		756.308	14220.8	17161.6	22387.1	28575.3	34075	41102								1268.95	72.2537	81.8856	88.1194	94.9477	102.317	110.565		1268.95	-0.0069	-0.00141	0.00845	0.00363	0.01319	0.01819
804.302	641.214	878.946	1084.05	1340.9	1559.56	1869.11		633.931	4433.71	4739.12	5261.21	5879.31	6718.35	7701.77		754.382	14216.9	17223.8	22366.2	28613.7	34214.4	41131.6								1272.81	72.2674	82.2144	88.4315	95.2675	102.628	110.88		1272.81	-0.00692	-0.00149	0.00836	0.00361	0.01308	0.01811
802.389	655.557	844.905	1078.72	1331.63	1573.8	1869		631.972	4408.19	4740.3	5249.63	5881.74	6663.35	7692.68		752.455	14215.6	17291.2	22530.8	28684.4	34332.9	41270.1								1276.66	72.274	82.481	88.6892	95.5236	102.901	111.148		1276.66	-0.00693	-0.00138	0.00844	0.0037	0.01311	0.01808
800.475	651.608	859.206	1095.59	1328.9	1589.35	1845.38		630.012	4419.66	4759.34	5263.57	5865.04	6697.68	7714.21		750.527	14224.6	17435.1	22528.1	28698	34277.6	41346.3								1280.52	72.2717	82.6367	88.848	95.6858	103.063	111.295		1280.52	-0.00692	-0.00136	0.00847	0.00372	0.01315	0.01797
798.56	682.915	870.888	1069.37	1297.44	1585.3	1838.75		628.052	4409.46	4771.99	5282.6	5900.63	6705.21	7712.77		748.6	14210.4	17377.9	22579.7	28941.2	34455.8	41467.9								1284.38	72.2865	82.8165	89.0407	95.8543	103.241	111.459		1284.38	-0.0069	-0.00145	0.00843	0.00365	0.01309	0.01792
796.645	673.739	857.762	1065.35	1322.12	1581.25	1858.23		626.091	4437.49	4757.86	5301.62	5932.38	6734.41	7748.3		746.671	14229.8	17418	22667.7	28922.3	34373.2	41463.6								1288.24	72.2562	82.864	89.1111	95.9092	103.297	111.518		1288.24	-0.0069	-0.0015	0.0083	0.00358	0.013	0.01789
794.729	661.958	875.964	1084.82	1316.78	1558.94	1856.82		624.129	4413.27	4745.02	5287.49	5908.03	6706.24	7740.48		744.742	14235	17579.8	22684.3	28909.9	34548.6	41504.7								1292.09	72.2704	83.043	89.2669	96.0956	103.495	111.681		1292.09	-0.00691	-0.00141	0.00819	0.00355	0.01291	0.01781
792.812	669.754	856.32	1095.15	1320.58	1590.13	1868.45		622.167	4432.37	4757.66	5307.77	5878.6	6711.21	7745.4		742.812	14228.5	17623.7	22881	28979.2	34744.7	41560								1295.95	72.2655	83.0951	89.326	96.1641	103.529	111.762		1295.95	-0.0069	-0.00134	0.00818	0.00352	0.01283	0.0177
790.896	672.328	869.294	1082	1336.11	1558.69	1850.08		620.204	4415.81	4790.68	5321.68	5925.61	6732.74	7769.43		740.883	14218.1	17630	22883.3	29097.6	34730.8	41642.5								1299.81	72.2587	83.2228	89.4708	96.2864	103.662	111.874		1299.81	-0.00691	-0.00142	0.00818	0.00338	0.0127	0.01752
788.979	659.252	856.183	1071.46	1322.94	1562.48	1846.07		618.241	4424.72	4781.65	5324.11	5954.77	6736.43	7743.78		738.952	14228.5	17866.8	23035.9	29197.9	34738.9	41732.7								1303.66	72.2739	83.2714	89.5038	96.3489	103.705	111.935		1303.66	-0.0069	-0.00146	0.00814	0.00331	0.0127	0.0175
787.061	669.649	841.774	1053.11	1320.22	1576.69	1870.73		616.277	4427.25	4762.45	5313.81	5946.99	6755.39	7807.27		737.021	14225.9	17911.9	23049.8	29374.4	35016.3	41731								1307.52	72.2874	83.2772	89.5163	96.3365	103.719	111.963		1307.52	-0.00691	-0.00128	0.0081	0.00335	0.01275	0.01751
785.143	640.942	865.168	1059.53	1324	1596.11	1868.02		614.313	4409.44	4809.44	5360.79	5940.49	6801.07	7799.44		735.09	14229.8	17946.6	23006.7	29196.3	35125.3	41887.1								1311.38	72.2873	83.2028	89.4429	96.2679	103.637	111.92		1311.38	-0.00695	-0.00119	0.00803	0.00329	0.01265	0.01743
783.224	653.944	866.4	1064.64	1323.88	1599.89	1844.45		612.349	4422.15	4781.33	5336.49	5963.26	6764.02	7841.24		733.157	14231	18092.5	23217.3	29491.8	35266.6	42116.9								1315.23	72.2678	83.1236	89.4247	96.2089	103.616	111.887		1315.23	-0.00693	-0.00131	0.00797	0.00313	0.01253	0.01731
781.305	666.94	859.816	1098.41	1306.83	1572.4	1852.16		610.384	4427.23	4818.12	5328.74	5988.56	6788.05	7856.31		731.225	14224.6	18131	23271.3	29629.4	35321.1	42155.2								1319.09	72.2764	83.048	89.3486	96.1448	103.526	111.842		1319.09	-0.00692	-0.00152	0.0079	0.00309	0.01246	0.01718
779.385	662.999	867.56	1054.02	1326.24	1587.9	1845.55		608.418	4429.76	4810.37	5359.14	5974.42	6814.61	7817.95		729.292	14228.4	18251	23370.5	29770.7	35477.8	42243.8								1322.95	72.2616	83.1849	89.4809	96.2864	103.65	111.937		1322.95	-0.00692	-0.00148	0.00787	0.00313	0.01238	0.01717
777.465	666.871	834.94	1066.94	1293.57	1581.26	1825.92		606.452	4423.4	4814.07	5351.39	5966.64	6786.49	7899.13		727.358	14238.8	18323	23602.8	29763.3	35414.6	42353.1								1326.81	72.2373	83.2157	89.5028	96.3179	103.689	111.959		1326.81	-0.00692	-0.00147	0.00789	0.00312	0.01238	0.01722
775.544	640.806	849.194	1043.41	1305.17	1586.33	1870.07		604.484	4424.66	4803.78	5350	5991.92	6825.74	7920.52		725.424	14225.8	18477.7	23599.7	30041.5	35779.2	42523.1								1330.66	72.2627	83.2092	89.4938	96.3159	103.67	111.931		1330.66	-0.00692	-0.00153	0.00792	0.00312	0.0124	0.0172
773.622	651.188	853.031	1104.47	1306.36	1623.94	1855.65		602.518	4419.57	4846.87	5344.79	6001.94	6817.96	7856.76		723.489	14222	18610.4	23703.9	29953.9	35738	42503.1								1334.52	72.2582	83.1914	89.4525	96.2711	103.652	111.904		1334.52	-0.00692	-0.00156	0.00788	0.00321	0.01238	0.01718
771.7	657.663	867.273	1060.13	1321.85	1629	1867.25		600.55	4418.3	4837.85	5378.97	6003.05	6864.81	7926.43		721.554	14229.7	18580.3	23744.7	29962	35694.1	42557.9								1338.38	72.2448	82.7742	89.0993	95.8837	103.251	111.654		1338.38	-0.00692	-0.00167	0.00775	0.00316	0.01235	0.01705
769.778	657.631	852.895	1079.54	1333.43	1613.25	1880.14		598.581	4420.83	4845.35	5377.57	6028.3	6803.68	7957.96		719.618	14228.4	18610.8	23789.4	30103	35878.9	42637.3								1342.23	72.2786	83.1948	89.4733	96.2877	103.668	111.929		1342.23	-0.00694	-0.00166	0.00784	0.00316	0.01247	0.01716
767.855	669.301	865.829	1066.43	1335.91	1596.21	1844.92		596.612	4439.86	4846.49	5406.65	6000.21	6808.6	7951.38		717.683	14229.7	18813.1	23728.2	30082.6	35988.7	42746.4								1346.09	72.269	83.3373	89.5976	96.4305	103.813	112.038		1346.09	-0.00691	-0.00157	0.00797	0.00323	0.01266	0.01735
765.933	665.366	821.563	1068.93	1305.89	1593.47	1850.02		594.643	4422.09	4848.91	5393.82	6035.6	6860.49	7946.07		715.746	14245.2	18890	23874.8	30184.9	36276.5	42815.3								1349.95	72.2527	83.4033	89.6538	96.5017	103.883	112.116		1349.95	-0.0069	-0.00151	0.00797	0.00328	0.01271	0.01742
764.009	641.942	850.092	1038.94	1300.57	1599.84	1865.51		592.673	4424.62	4883.04	5384.8	6040.51	6886.98	7948.38		713.809	14223.2	18960.4	24089.7	30338.7	36275.1	42837.8								1353.81	72.2893	83.4668	89.7195	96.5549	103.928	112.155		1353.81	-0.00692	-0.00148	0.00805	0.00333	0.01272	0.01745
762.084	644.512	865.615	1072.62	1355.02	1581.52	1864.1		590.702	4428.41	4870.22	5429.07	6047.96	6885.53	7964.64		711.871	14224.5	19016.7	24100.7	30323.4	36318.9	42859								1357.66	72.263	83.5197	89.7581	96.612	103.984	112.188		1357.66	-0.00695	-0.00146	0.00813	0.0034	0.01279	0.01742
760.159	644.484	877.232	1093.3	1340.6	1595.67	1861.39		588.73	4424.6	4861.21	5423.85	6070.62	6904.38	8003.72		709.933	14225.8	19066.4	24283.3	30536.4	36459.4	43005.2								1361.52	72.2786	83.2303	89.5353	96.3577	103.713	112.011		1361.52	-0.00694	-0.00152	0.00804	0.00333	0.0127	0.01726
758.233	635.367	870.665	1073.71	1323.6	1590.34	1867.78		586.759	4423.32	4867.42	5392.01	6081.86	6880.11	8042.79		707.993	14230.9	19189.6	24232.3	30606.1	36516	42961.9								1365.38	72.2649	83.5578	89.8153	96.6506	104.046	112.254		1365.38	-0.00692	-0.00151	0.00802	0.00319	0.01264	0.01733
756.308	649.62	844.63	1094.37	1307.9	1600.6	1857.28		584.787	4432.18	4869.82	5448.92	6113.37	6954.73	8074.22		706.055	14232.2	19323	24312.8	30559.8	36622.9	43087.4								1369.23	72.285	83.4861	89.7568	96.5792	103.952	112.209		1369.23	-0.00691	-0.00152	0.00804	0.00329	0.01276	0.01758
754.382	653.483	871.817	1052.74	1323.35	1568.02	1846.79		582.814	4435.97	4915.31	5453.84	6132.2	6936.79	8115.78		704.114	14224.5	19506.7	24569.9	30641.1	36639.4	42957.7								1373.09	72.219	83.2948	89.5957	96.4077	103.731	112.094		1373.09	-0.00692	-0.00158	0.00811	0.00333	0.01284	0.01766
752.455	646.966	861.365	1075.99	1316.74	1556.21	1831.12		580.841	4405.58	4921.5	5443.55	6116.81	7003.75	8159.84		702.174	14216.7	19677.3	24553.7	30682.4	36962.6	43320.2								1376.95	72.2277	83.3885	89.6369	96.5026	103.89	112.174		1376.95	-0.0069	-0.00139	0.00837	0.00345	0.01301	0.0178
750.527	658.61	852.215	1081.07	1297.17	1574.25	1853.07		578.867	4423.29	4930.22	5505.47	6140.69	6982.01	8212.75		700.233	14218	19743.6	24703.6	30815.2	37049.9	43430.1								1380.8	72.2641	83.4583	89.7025	96.5852	103.916	112.168		1380.8	-0.0069	-0.00136	0.0084	0.00356	0.01309	0.01784
748.6	678.029	884.565	1090.05	1322.99	1585.79	1868.52		576.893	4427.08	4945.27	5502.77	6158.22	7034.99	8268.16		698.292	14230.9	19782.7	24700.3	30893.8	37155.2	43439.4								1384.66	72.2727	83.3644	89.638	96.4683	103.81	112.087		1384.66	-0.00694	-0.00147	0.00828	0.00352	0.01304	0.01791
746.671	666.324	872.821	1086.05	1337.12	1568.8	1873.6		574.918	4413.16	4959.04	5540.58	6209.93	7076.55	8300.75		696.35	14232.2	19684.1	24776.7	30937.6	37149.8	43349.7								1388.52	72.2546	83.21	89.4763	96.2537	103.619	111.994		1388.52	-0.00694	-0.00154	0.00815	0.00344	0.01293	0.01798
744.742	664.994	864.971	1070.39	1331.81	1566.08	1850.16		572.942	4422.01	4974.07	5566.98	6223.63	7111.75	8342.19		694.407	14228.3	19770.9	24684.5	30919.6	37083.8	43523.8								1392.38	72.2314	83.3102	89.5265	96.3924	103.713	112.038		1392.38	-0.00697	-0.00151	0.00822	0.00357	0.0129	0.01785
742.812	666.256	868.787	1070.28	1301.89	1565.96	1865.6		570.966	4439.7	4981.5	5623.73	6301.86	7141.88	8430.41		692.465	14227	19824.1	24901.2	31072.7	37196.7	43513.8								1396.23	72.1856	82.9423	89.2691	96.0621	103.406	111.863		1396.23	-0.00699	-0.00153	0.0083	0.00365	0.01283	0.01775
740.883	653.268	877.781	1067.59	1322.5	1545.1	1860.31		568.989	4432.11	4993.98	5641.24	6310.48	7239.03	8513.53		690.521	14225.7	19868.3	24920.9	31109.9	37218.2	43554								1400.09	72.2195	83.2356	89.5193	96.3039	103.681	112.038		1400.09	-0.00694	-0.0015	0.00834	0.00369	0.01289	0.0179
738.952	655.827	868.641	1080.44	1309.42	1560.52	1867.97		567.013	4416.93	5011.52	5678.97	6405.07	7212.2	8594.07		688.577	14224.4	19893.2	25096.2	31176.8	37367	43614.8								1403.95	72.2721	83.3177	89.5295	96.3531	103.754	112.091		1403.95	-0.00692	-0.00145	0.00833	0.00363	0.01297	0.0179
737.021	629.903	859.506	1068.68	1328.73	1592.76	1863.98		565.035	4419.45	5031.57	5678.76	6388.38	7271.35	8712.49		686.633	14225.7	20006.9	25091.5	31055.9	37232.9	43640.8								1407.8	72.2852	83.4212	89.6501	96.4783	103.876	112.158		1407.8	-0.00694	-0.00138	0.00834	0.00359	0.01295	0.01794
735.09	666.119	862.025	1082.81	1319.54	1587.45	1849.63		563.057	4414.4	5069.31	5737.94	6455.09	7351.95	8765.12		684.688	14219.3	20000.9	25082.8	31134.2	37399.7	43679.6								1411.66	72.2604	83.3403	89.5766	96.428	103.785	112.112		1411.66	-0.00694	-0.00136	0.00833	0.00363	0.01299	0.01809
733.157	645.381	871.012	1059.41	1324.59	1578.26	1857.29		561.078	4423.23	5093.12	5716.23	6419.44	7381.97	8767.19		682.742	14218	19971.7	25108.9	31116.2	37505.9	43705.6								1415.52	72.2524	83.2615	89.4981	96.3308	103.68	112.033		1415.52	-0.00694	-0.00145	0.00839	0.00361	0.01293	0.01801
731.225	660.876	854.121	1080.01	1319.3	1591.07	1881.76		559.099	4423.22	5109.35	5760.22	6419.17	7339.97	8764.21		680.796	14244.9	20041.6	24959	30969.7	37415.5	43684								1419.37	72.2519	82.9002	89.1638	95.9807	103.314	111.784		1419.37	-0.00693	-0.00149	0.00853	0.0035	0.01286	0.01786
729.292	681.536	898.024	1064.38	1323.06	1585.76	1858.36		557.119	4429.52	5116.73	5752.41	6459.31	7353.56	8816.79		678.85	14229.5	20004.7	25058.3	31050.6	37412.5	43665								1423.23	72.2366	83.2057	89.3725	96.2479	103.622	111.912		1423.23	-0.00694	-0.00158	0.00866	0.00363	0.01291	0.01801
727.358	647.881	873.377	1105.66	1310	1601.14	1881.53		555.139	4423.21	5134.2	5764.8	6471.65	7381.03	8739.31		676.902	14225.7	20061.7	25089.5	31055.7	37591.9	43694.8								1427.09	72.2532	83.3376	89.5032	96.3755	103.726	111.975		1427.09	-0.00697	-0.00157	0.00865	0.00384	0.01304	0.01812
725.424	646.559	872.011	1079.69	1307.3	1590.67	1876.24		553.157	4420.68	5131.47	5707.77	6420.89	7332.76	8709.84		674.954	14241.1	19973.5	25206.7	31109.5	37692.8	43761.9								1430.94	72.2246	83.1104	89.3103	96.1758	103.551	111.83		1430.94	-0.00695	-0.00141	0.00853	0.00386	0.01331	0.01811
723.489	667.206	857.723	1080.88	1290.38	1575.03	1850.29		551.176	4410.58	5075.75	5744.13	6445.85	7348.86	8710.66		673.006	14221.8	20030.4	25176.2	31132.6	37670.5	43614.5								1434.8	72.2471	83.006	89.2375	96.0577	103.433	111.734		1434.8	-0.00688	-0.00138	0.00848	0.00372	0.01339	0.01797
721.554	677.506	858.945	1069.14	1340.65	1567.15	1866.97		549.194	4424.44	5112.14	5712.37	6406.47	7293.06	8595.43		671.058	14224.4	20039.8	25138.1	31042.7	37705.9	43569.9								1438.66	72.273	83.2481	89.3889	96.2959	103.685	111.908		1438.66	-0.00686	-0.00137	0.00843	0.00364	0.01328	0.01797
719.618	643.889	858.874	1072.91	1286.28	1594.14	1878.49		547.212	4429.48	5072.85	5676.84	6341.89	7259.99	8504.23		669.108	14226.9	19920.9	25138.4	31026	37541.2	43730.5								1442.52	72.2691	83.4106	89.507	96.4109	103.81	111.972		1442.52	-0.00691	-0.0013	0.00842	0.00364	0.01322	0.01816
717.683	678.723	844.601	1085.72	1318.45	1582.38	1857.71		545.229	4430.73	5043.66	5641.33	6342.91	7250.88	8500.07		667.158	14223.1	19822.7	24932.3	30828.5	37478	43541								1446.37	72.1873	83.2399	89.3851	96.2657	103.632	111.902		1446.37	-0.00694	-0.00124	0.00834	0.0037	0.01319	0.01806
715.746	678.685	858.734	1089.48	1273.14	1614.52	1874.39		543.245	4439.53	5011.97	5591.97	6292.25	7167.43	8505.98		665.208	14220.5	19793.6	25054.5	30854.1	37510.8	43566.9								1450.23	72.2556	83.307	89.4866	96.359	103.753	112.029		1450.23	-0.00693	-0.00132	0.00815	0.00359	0.01286	0.01767
713.809	655.418	843.178	1091.96	1294.97	1589.86	1888.47		541.261	4414.34	5060.94	5590.52	6288.23	7211.27	8450.16		663.257	14235.9	19731.3	24943.4	30732.4	37297.6	43471.1								1454.09	72.3033	83.0381	89.3329	96.1408	103.517	111.948		1454.09	-0.00693	-0.00155	0.00805	0.00354	0.01276	0.01732
711.871	650.226	880.526	1130.55	1329.69	1609.08	1902.55		539.275	4431.96	5031.78	5562.62	6305.63	7141.73	8376.73		661.306	14232	19656.2	24813.1	30617.1	37352.3	43298.5								1457.94	72.2018	82.5092	88.9348	95.6218	103.045	111.79		1457.94	-0.00696	-0.00181	0.00783	0.0032	0.01258	0.01698
709.933	645.037	874.001	1087.87	1341.17	1584.44	1875.34		537.29	4429.43	5035.38	5615.33	6252.5	7117.56	8326.01		659.354	14221.8	19778.4	24787.9	30615.9	37182.9	43288.6								1461.8	72.2083	83.4187	89.68	96.5053	103.881	112.278		1461.8	-0.00693	-0.00175	0.00779	0.00324	0.01255	0.01716
707.993	657.903	855.874	1067.13	1330.73	1595.91	1866.2		535.305	4442	4978.55	5574.84	6291.3	7103.47	8297.98		657.401	14234.6	19679	24706.4	30622.4	37264.4	43259.5								1465.66	72.2601	83.2793	89.5989	96.4116	103.743	112.268		1465.66	-0.00691	-0.00169	0.00771	0.0031	0.01247	0.01722
706.055	651.425	869.985	1099.25	1338.34	1597.06	1902.18		533.318	4421.87	5008.59	5564.59	6191.64	7084.35	8276.25		655.448	14211.5	19459.3	24613.4	30666	37040	43198.4								1469.52	72.2755	83.4047	89.7	96.532	103.882	112.337		1469.52	-0.00691	-0.0016	0.00776	0.00314	0.01246	0.01717
704.114	670.726	866.045	1081.1	1339.5	1608.53	1886.6		531.331	4426.89	5000.87	5539.24	6236.73	7089.15	8238.19		653.495	14230.7	19308.9	24579.4	30449.7	36945	43146.3								1473.37	72.214	82.6555	89.1448	95.812	103.165	112.007		1473.37	-0.00692	-0.00171	0.00781	0.00315	0.01248	0.01694
702.174	651.364	859.531	1084.85	1330.35	1603.23	1878.75		529.344	4436.93	4974.29	5570.51	6177.39	7078.86	8280.64		651.541	14230.7	19340.2	24544	30467.7	36922.9	43064.8								1477.23	72.2322	83.3132	89.658	96.4483	103.803	112.323		1477.23	-0.00692	-0.00169	0.0079	0.00318	0.0125	0.01714
700.233	668.079	881.357	1084.75	1340.53	1627.57	1860.6		527.355	4428.13	4932.63	5545.18	6209.88	7052.22	8266.48		649.587	14234.5	19331.8	24490.8	30373.2	36807.5	42922								1481.09	72.2578	83.4297	89.7569	96.5585	103.897	112.426		1481.09	-0.00692	-0.00163	0.00787	0.00321	0.01252	0.01731
698.292	664.18	887.72	1089.79	1321.09	1613.26	1882.39		525.367	4436.91	4978.99	5527.4	6190.81	7038.17	8293.82		647.632	14230.7	19158.5	24413.3	30318.3	36717.7	42992.8								1484.94	72.2512	83.4531	89.802	96.5889	103.958	112.473		1484.94	-0.00693	-0.00169	0.00784	0.00318	0.01252	0.01731
696.35	646.123	887.641	1080.67	1335.13	1597.67	1842.36		523.378	4433.13	4970.03	5529.74	6204.43	7041.72	8211.8		645.676	14217.9	19095.2	24237.4	30330	36661.2	42976.6								1488.8	72.2317	82.7595	89.2582	95.9408	103.252	112.119		1488.8	-0.00696	-0.00189	0.00769	0.00301	0.01243	0.01699
694.407	648.668	869.544	1098.58	1314.41	1611.69	1869.29		521.389	4416.8	4954.79	5508.21	6213.01	7061.6	8205.21		643.72	14223	19135.5	24388.8	30166.5	36675	42718.9								1492.66	72.2578	83.4329	89.8109	96.5795	103.922	112.493		1492.66	-0.00695	-0.00183	0.00777	0.00302	0.01251	0.01705
692.465	671.799	856.604	1076.59	1355.46	1620.56	1874.32		519.398	4440.64	4953.37	5514.32	6193.96	7027.46	8211.19		641.763	14234.5	19021.2	24108.3	30040.2	36490.8	42672.1								1496.51	72.2467	83.0566	89.551	96.2536	103.552	112.335		1496.51	-0.00695	-0.00188	0.00778	0.00309	0.01254	0.01714
690.521	652.468	865.539	1086.78	1327.03	1617.84	1851.05		517.407	4428.08	4941.92	5514.15	6189.98	7059.9	8249.81		639.806	14233.2	18871.1	24096.1	30003.3	36296.4	42645.8								1500.37	72.2686	83.2338	89.6507	96.3755	103.728	112.375		1500.37	-0.00695	-0.00192	0.0078	0.0032	0.0125	0.01723
688.577	679.443	878.326	1089.24	1356.48	1607.41	1899.81		515.416	4431.84	4939.25	5539.09	6218.65	7063.44	8272.09		637.848	14239.6	18837.3	24062.3	30230.9	36513.3	42651.4								1504.23	72.2355	83.1237	89.5803	96.291	103.62	112.392		1504.23	-0.00695	-0.00189	0.00775	0.00316	0.01239	0.01695
686.633	671.691	874.393	1109.7	1352.49	1631.7	1882.98		513.424	4429.32	4947.88	5511.3	6233.49	7063.21	8330.76		635.89	14214	18847	24088.4	29948.9	36372.7	42618.7								1508.09	72.2052	81.981	88.5864	95.2135	102.502	111.625		1508.09	-0.00694	-0.00212	0.00741	0.00286	0.01215	0.01641
684.688	649.804	861.465	1107.01	1348.51	1587.85	1889.29		511.432	4434.33	4960.27	5583.91	6200.65	7060.48	8366.81		633.931	14214	18817.1	24046.9	29961.9	36335.5	42629.5								1511.94	72.2542	83.0284	89.4691	96.185	103.525	112.235		1511.94	-0.00695	-0.002	0.00749	0.00295	0.01236	0.01672
682.742	636.925	871.674	1123.6	1345.81	1606.99	1858.33		509.438	4435.57	4966.39	5586.23	6268.18	7130.5	8333.84		631.972	14226.8	18623.8	23931.4	29944.2	36133.7	42531.7								1515.8	72.2458	82.699	89.2308	95.8834	103.226	112.075		1515.8	-0.00698	-0.00205	0.00742	0.00289	0.01229	0.01662
680.796	661.306	862.607	1123.48	1332.83	1603	1868.5		507.445	4431.8	4959.96	5570.99	6280.49	7157.84	8379.9		630.012	14230.6	18631	23813.4	29901.1	36120.9	42467.2								1519.66	72.2841	82.6625	89.2235	95.8718	103.19	112.097		1519.66	-0.00697	-0.00238	0.00733	0.00266	0.01214	0.01627
678.85	663.841	870.241	1074.56	1322.43	1634.97	1858.12		505.451	4444.31	5011.2	5632.24	6284.02	7157.59	8420.92		628.052	14242.1	18705.7	23793.7	30027.5	36175.6	42438.5								1523.51	72.2346	82.5984	89.1564	95.825	103.119	112.103		1523.51	-0.00695	-0.00236	0.00728	0.00263	0.01212	0.01635
676.902	675.362	848.341	1088.58	1318.45	1578.33	1897.81		503.456	4430.53	5009.77	5624.51	6292.55	7182.4	8443.12		626.091	14214	18700.1	23884.9	29961.5	36092.6	42524.5								1527.37	72.2668	82.9201	89.3798	96.0604	103.407	112.201		1527.37	-0.00694	-0.00217	0.00733	0.00278	0.01215	0.01674
674.954	657.355	884.213	1088.47	1345.29	1612.85	1914.37		501.461	4429.26	5050.95	5658.14	6337.43	7217.22	8566.79		624.129	14243.3	18600.2	23770.9	29897.9	35939.5	42486.8								1531.23	72.2462	83.1658	89.5985	96.3283	103.657	112.343		1531.23	-0.00694	-0.00213	0.00741	0.00284	0.01219	0.0168
673.006	649.624	839.222	1090.93	1360.55	1620.41	1897.57		499.465	4440.52	5033.22	5636.64	6374.76	7233.24	8572.65		622.167	14220.4	18607.3	23758.8	29964.4	36032.5	42568.9								1535.08	72.2585	83.0094	89.459	96.1794	103.507	112.255		1535.08	-0.00695	-0.00217	0.0075	0.00286	0.01235	0.01657
671.058	659.857	868.663	1110.06	1365.55	1608.72	1860.24		497.469	4448.01	5076.87	5697.8	6427.09	7319.37	8584.76		620.204	14219.1	18566	23746.8	29806.7	36085.9	42439.5								1538.94	72.2447	82.5689	89.1724	95.8144	103.101	112.182		1538.94	-0.00699	-0.00241	0.00745	0.00283	0.01235	0.01609
669.108	672.649	912.196	1121.49	1342.33	1626.54	1888.35		495.472	4456.76	5046.63	5712.6	6420.56	7330.34	8692.02		618.241	14230.5	18624.1	23823.9	29933	36050.1	42613.2								1542.8	72.2461	82.3436	88.9527	95.5567	102.886	111.995		1542.8	-0.00702	-0.00239	0.00723	0.00285	0.01204	0.01608
667.158	670.048	887.749	1085.47	1330.66	1622.55	1892.08		493.475	4447.99	5097.77	5771.2	6507.9	7385.11	8806.72		616.277	14219.1	18700	23660.3	29977.8	36083.1	42525.9								1546.65	72.27	83.2607	89.6863	96.4303	103.781	112.415		1546.65	-0.00697	-0.00193	0.0075	0.00305	0.01228	0.01685
665.208	662.321	901.77	1123.81	1340.79	1614.71	1903.5		491.477	4445.47	5155.13	5793.48	6520.11	7488.65	8912.61		614.313	14229.3	18639.6	23878.7	29942.3	36114.8	42638.4								1550.51	72.2776	83.1647	89.5976	96.3263	103.671	112.35		1550.51	-0.00694	-0.00184	0.00763	0.00304	0.01244	0.01702
663.257	655.88	895.28	1108.31	1348.35	1638.92	1872.62		489.478	4445.46	5201.19	5852.02	6566.09	7519.57	9017.18		612.349	14226.7	18583.1	23799.2	29886.6	35972.2	42644								1554.37	72.2518	83.002	89.4822	96.1577	103.504	112.299		1554.37	-0.00695	-0.00188	0.00771	0.00298	0.01244	0.01677
661.306	657.13	867.014	1131.26	1359.75	1629.8	1896.85		487.479	4436.7	5199.72	5920.54	6654.57	7650.53	9115.44		610.384	14230.5	18531.8	23703.2	29938.9	35927.6	42536.4								1558.23	72.2588	82.395	89.0595	95.6161	102.87	112.177		1558.23	-0.00692	-0.00194	0.00773	0.00288	0.01248	0.01656
659.354	651.974	868.222	1126.02	1341.68	1609.16	1892.89		485.479	4450.43	5194.49	5946.51	6665.48	7668.89	9248.65		608.418	14224.1	18592.3	23719.1	29978.6	35965.7	42557.3								1562.08	72.2328	83.3273	89.7696	96.5013	103.84	112.526		1562.08	-0.00691	-0.00174	0.00789	0.00314	0.01266	0.01709
657.401	657.065	873.27	1124.61	1377.41	1591.1	1895.33		483.479	4436.67	5216.76	5987.46	6747.63	7700.99	9238.06		606.452	14230.5	18448.1	23637.2	29769	35926.2	42545.1								1565.94	72.2535	83.3616	89.775	96.5162	103.856	112.51		1565.94	-0.00694	-0.00175	0.00787	0.00319	0.01263	0.01722
655.448	672.394	861.674	1128.33	1341.43	1656.25	1872.17		481.478	4425.43	5291.5	5989.66	6759.76	7849.27	9413.64		604.484	14235.6	18527.7	23814.6	29831.5	35919.7	42506.2								1569.8	72.2689	83.1589	89.6432	96.3469	103.674	112.44		1569.8	-0.00697	-0.0017	0.00793	0.00331	0.0127	0.01738
653.495	657	889.757	1101.34	1342.58	1613.86	1872.05		479.477	4422.92	5337.46	6064.3	6806.86	7898.79	9490.44		602.518	14211.4	18509.5	23769.5	29853.4	35931.1	42483.9								1573.65	72.2753	83.3951	89.8232	96.5591	103.91	112.573		1573.65	-0.00697	-0.00168	0.00794	0.00338	0.01279	0.0174
651.541	660.806	874.325	1074.36	1350.12	1630.35	1877.06		477.475	4435.39	5343.44	6097.7	6785.25	7914.57	9569.7		600.55	14240.6	18390.8	23616.5	29744.3	35823	42418.3								1577.51	72.2654	83.2683	89.7219	96.447	103.779	112.507		1577.51	-0.00695	-0.00169	0.00792	0.00336	0.01274	0.01735
649.587	669.727	893.436	1112.62	1387.08	1609.74	1897.41		475.472	4439.12	5391.87	6086.13	6774.89	7896.62	9530.31		598.581	14240.6	18338.3	23748	29846.2	35882.7	42392.2								1581.37	72.2789	83.6437	90.0004	96.7895	104.157	112.661		1581.37	-0.00692	-0.00154	0.00812	0.00348	0.01282	0.01762
647.632	662.019	883.125	1124.01	1384.38	1641.57	1910.07		473.469	4434.12	5369.12	6059.59	6786.99	7883.68	9494.69		596.612	14230.5	18403.9	23537.9	29643.3	35787.4	42278.5								1585.22	72.2683	83.656	90.0135	96.8068	104.171	112.647		1585.22	-0.00692	-0.00153	0.00817	0.0035	0.01286	0.01774
645.676	660.707	889.44	1104.72	1374.02	1631.19	1903.56		471.466	4447.83	5355.12	6024.33	6711.75	7838.3	9426.64		594.643	14231.7	18417.4	23664.3	29750.2	35907.9	42380.6								1589.08	72.2705	83.631	89.9892	96.7753	104.132	112.65		1589.08	-0.00693	-0.00158	0.00812	0.00348	0.01287	0.01776
643.72	672.176	895.75	1114.83	1358.54	1634.88	1900.88		469.461	4451.55	5307.45	5996.57	6770.03	7738.07	9270.07		592.673	14217.8	18307.8	23562.2	29595.6	35789.8	42272.1								1592.94	72.2564	83.6252	90.0152	96.8141	104.159	112.69		1592.94	-0.00693	-0.00161	0.00803	0.00343	0.01287	0.01763
641.763	654.252	885.448	1124.93	1332.85	1637.29	1890.54		467.456	4430.35	5284.74	5915.21	6678.62	7655.35	9153.49		590.702	14230.4	18315	23462.7	29691	35735.2	42265.1								1596.8	72.2601	83.7112	90.0761	96.8687	104.235	112.748		1596.8	-0.00692	-0.00155	0.00811	0.00344	0.01285	0.01763
639.806	674.657	882.814	1127.37	1400.42	1671.63	1899.36		465.451	4442.8	5215.92	5870.04	6645.86	7585.14	8987.11		588.73	14227.9	18314.5	23491.4	29737	35664.1	42070.3								1600.65	72.2493	83.7718	90.1551	96.9332	104.286	112.823		1600.65	-0.00693	-0.00153	0.00819	0.00343	0.01282	0.01766
637.848	670.789	895.507	1082.55	1365.8	1652.31	1899.24		463.445	4434.07	5177.05	5792.5	6530.86	7470.1	8849.48		586.759	14231.7	18288.7	23266.4	29596.5	35647.6	42103.9								1604.51	72.2682	83.8227	90.2202	96.991	104.339	112.876		1604.51	-0.00693	-0.00163	0.0081	0.00337	0.01274	0.01759
635.89	656.71	899.255	1107.97	1346.51	1620.24	1931.03		461.438	4431.57	5164.37	5782.28	6491.93	7449.82	8781.71		584.787	14221.5	18185.6	23317.9	29584.1	35629.9	42126.1								1608.37	72.2724	83.8151	90.2219	96.9808	104.333	112.925		1608.37	-0.00692	-0.00164	0.00805	0.00334	0.01274	0.01752
633.931	670.717	887.686	1107.86	1391.05	1660.94	1914.31		459.432	4440.27	5125.54	5688.61	6415.65	7322.43	8608.1		582.814	14234.2	18253.6	23308.6	29504.5	35761.7	41930.3								1612.22	72.2581	84.0206	90.4102	97.191	104.551	113.096		1612.22	-0.00693	-0.0016	0.00808	0.00335	0.01273	0.01735
631.972	657.921	862.088	1134.54	1387.08	1668.44	1929.5		457.425	4434.04	5111.63	5669.71	6365.56	7273.56	8560.36		580.841	14226.6	18160.7	23268.8	29623.9	35716	41890.4								1616.08	72.2692	83.706	90.1993	96.9094	104.243	113.05		1616.08	-0.00694	-0.00168	0.008	0.00327	0.01266	0.01712
630.012	668.094	919.418	1088.49	1369.08	1656.8	1897.48		455.416	4443.98	5044.2	5648.33	6321.73	7223.47	8399.35		578.867	14230.4	18122.3	23258.2	29606.4	35792	41963.3								1619.94	72.2732	83.978	90.4018	97.1542	104.502	113.133		1619.94	-0.00693	-0.00171	0.00795	0.00324	0.01261	0.01719
628.052	660.407	874.696	1121.54	1361.29	1617.12	1919.04		453.407	4438.99	5017.88	5609.54	6285.39	7143.54	8357.92		576.893	14221.5	18168.8	23299.5	29528.2	35746.3	41870.3								1623.8	72.2765	83.7922	90.284	97.0064	104.338	113.081		1623.8	-0.00693	-0.00182	0.00782	0.00318	0.0125	0.01718
626.091	665.473	914.143	1126.52	1379.01	1629.72	1934.21		451.398	4438.98	5021.44	5563.31	6226.67	7066.15	8281.67		574.918	14241.7	18112.7	23220.6	29445	35707	41763.4								1627.65	72.2657	83.9806	90.4328	97.1546	104.514	113.185		1627.65	-0.00692	-0.00174	0.00787	0.00322	0.01252	0.01732
624.129	648.869	884.741	1118.75	1386.51	1680.56	1912.41		449.389	4456.37	4976.48	5507.15	6192.87	7053.48	8250.24		572.942	14221.5	18056.6	23170.8	29552.9	35651.3	41816								1631.51	72.2586	84.0436	90.4651	97.2088	104.578	113.153		1631.51	-0.00691	-0.00174	0.00792	0.00317	0.01247	0.01732
622.167	637.371	892.308	1093.15	1372.35	1645.99	1935.22		447.378	4441.44	4914.14	5494.54	6147.89	7027.14	8182.77		570.966	14229.1	18067.6	23284.2	29459.5	35623.4	41657.3								1635.37	72.2499	83.3718	89.9442	96.5779	103.931	112.864		1635.37	-0.00692	-0.00196	0.00769	0.00295	0.01232	0.01701
620.204	634.796	899.871	1098.13	1428.27	1657.31	1938.91		445.367	4435.22	4938.85	5468.27	6161.36	7007.03	8130.25		568.989	14222.8	18146.9	23187.6	29413	35504.5	41685.8								1639.22	72.256	83.8209	90.287	97.0157	104.372	113.025		1639.22	-0.00693	-0.00189	0.00767	0.00303	0.01241	0.01712
618.241	670.428	902.335	1155.32	1400.09	1664.79	1924.77		443.355	4456.31	4939.94	5475.57	6111.45	6999.36	8096.41		567.013	14230.3	18025.1	23249.1	29471.5	35507	41732.1								1643.08	72.2618	83.832	90.2771	97.0231	104.365	113.027		1643.08	-0.00693	-0.00187	0.00768	0.00302	0.0124	0.01702
616.277	652.568	895.886	1120.82	1417.77	1718.11	1934.83		441.344	4446.37	4921.15	5436.89	6076.47	6944.48	8067.55		565.035	14232.8	18138.5	23209.4	29455.4	35689.1	41657								1646.94	72.2404	83.0432	89.7019	96.2859	103.64	112.682		1646.94	-0.00695	-0.00205	0.00748	0.0028	0.01215	0.01647
614.313	672.901	908.532	1129.61	1418.89	1728.12	1962.7		439.331	4432.7	4876.28	5415.62	6081.26	6905.78	8043.68		563.057	14221.5	18096.4	23292.4	29511.3	35677.7	41679.2								1650.79	72.2397	83.5115	90.065	96.727	104.065	112.91		1650.79	-0.00697	-0.00208	0.00742	0.00268	0.01197	0.01621
612.349	648.688	900.813	1120.58	1416.2	1652.87	1953.65		437.318	4448.82	4846.34	5414.24	6087.29	6874.55	8007.41		561.078	14222.7	18151.6	23110	29577.3	35610.7	41549.8								1654.65	72.2406	83.4302	89.9722	96.6173	103.976	112.838		1654.65	-0.00695	-0.00201	0.00744	0.00277	0.01211	0.01652
610.384	674.1	890.552	1121.73	1410.96	1683.25	1945.88		435.305	4435.16	4888.42	5406.64	6013.86	6861.96	7976.12		559.099	14225.2	18101.9	23162.6	29426	35522.2	41655.4								1658.51	72.2562	83.9599	90.3926	97.1413	104.494	113.073		1658.51	-0.00692	-0.00184	0.00758	0.00295	0.01231	0.01693
608.418	657.53	895.559	1154.68	1404.45	1675.46	1971.18		433.29	4446.31	4837.39	5394.09	6017.42	6887.85	7939.88		557.119	14226.5	18121.8	23172.3	29428.8	35587.9	41682.7								1662.37	72.2519	83.7181	90.2117	96.9095	104.266	112.996		1662.37	-0.00693	-0.00188	0.00758	0.00294	0.01226	0.0169
606.452	654.954	910.735	1136.75	1408.12	1668.94	1963.41		431.275	4435.14	4873.25	5401.4	6028.43	6833.07	7945.85		555.139	14229	18081	23131.4	29416.5	35666.1	41582.4								1666.22	72.258	83.9354	90.3965	97.1208	104.48	113.082		1666.22	-0.00694	-0.00199	0.00755	0.00288	0.01216	0.0167
604.484	657.464	883.956	1160.77	1405.43	1687.85	1979.8		429.26	4438.85	4844.58	5369.01	6062.99	6822.99	7930.73		553.157	14232.8	18031.3	23134.8	29479.9	35681.2	41633.6								1670.08	72.2522	83.4011	89.9874	96.6481	103.974	112.851		1670.08	-0.00694	-0.00204	0.00758	0.00286	0.01219	0.01651
602.518	670.139	894.044	1164.46	1398.92	1729.62	1950.43		427.244	4452.46	4865.53	5393.68	6008.26	6862.51	7894.54		551.176	14221.4	18197.5	23106.5	29624	35657.2	41488								1673.94	72.2566	83.6991	90.2096	96.9077	104.242	112.983		1673.93	-0.00694	-0.00192	0.00767	0.00294	0.01229	0.01678
600.55	666.292	901.585	1135.1	1416.56	1674.82	1912.18		425.228	4435.11	4833.17	5372.46	5998.18	6818.94	7921.59		549.194	14241.6	18102.5	23087.2	29590.2	35671	41630.1								1677.79	72.2567	83.7848	90.2708	96.9795	104.339	112.99		1677.79	-0.00695	-0.0019	0.00762	0.00296	0.01223	0.01684
598.581	685.307	912.932	1146.41	1411.33	1717.84	1931.11		423.21	4436.33	4835.52	5337.63	6001.74	6844.81	7899.05		547.212	14223.9	18152.5	23188.9	29501	35752.9	41736.7								1681.65	72.2575	83.3625	89.906	96.568	103.931	112.76		1681.65	-0.00697	-0.00206	0.00749	0.00281	0.01209	0.01653
596.612	673.84	889.991	1138.67	1425.15	1716.4	1927.17		421.192	4436.32	4820.52	5328.83	6056.1	6813.67	7886.44		545.229	14220.2	18012.2	23117.8	29522.7	35768	41722.3								1685.51	72.2467	83.2977	89.8802	96.5252	103.856	112.75		1685.51	-0.00695	-0.00212	0.00742	0.00268	0.01204	0.01654
594.643	664.917	892.449	1171.54	1424.99	1697.19	1975.27		419.174	4440.02	4838.98	5343.58	5984.08	6809.79	7872.6		543.245	14234	18033.2	23160.3	29579.7	35728.8	41547.8								1689.36	72.2547	83.5307	90.0418	96.733	104.076	112.799		1689.36	-0.00693	-0.00188	0.00762	0.00297	0.01229	0.01698
592.673	677.572	903.789	1177.75	1438.8	1708.44	1976.4		417.155	4432.59	4804.18	5339.74	5976.5	6809.63	7847.61		541.261	14222.7	18148.8	23108.1	29568.6	35751.4	41599								1693.22	72.2608	83.6955	90.1762	96.877	104.228	112.908		1693.22	-0.00692	-0.00186	0.00769	0.00306	0.01235	0.01697
590.702	661.042	908.779	1158.59	1406.93	1698.12	1958.49		415.136	4442.47	4816.44	5355.71	5996.16	6783.48	7874.64		539.275	14217.6	18099.2	23197.1	29434.1	35722.4	41611								1697.08	72.2602	82.883	89.5243	96.1321	103.431	112.482		1697.08	-0.00695	-0.00215	0.00758	0.0029	0.01223	0.01658
588.73	657.203	897.279	1133.09	1457.51	1718.25	1988.79		413.115	4437.51	4811.37	5355.58	5981.15	6821.69	7867		537.29	14216.4	18120.2	23045.6	29507.4	35742.5	41589.1								1700.93	72.2469	83.1383	89.6759	96.3182	103.688	112.554		1700.93	-0.00697	-0.00215	0.00757	0.00286	0.01225	0.01669
586.759	676.19	918.752	1132.97	1405.36	1697.79	1984.84		411.095	4444.92	4823.62	5360.4	5962.44	6814.11	7842.04		535.305	14237.7	18085.8	23082.9	29406.9	35683.2	41660.4								1704.79	72.2444	83.1654	89.7238	96.3715	103.71	112.566		1704.79	-0.00695	-0.00193	0.00767	0.00303	0.01236	0.01704
584.787	655.87	876.833	1125.24	1426.76	1695.09	1975.82		409.074	4451.08	4828.45	5342.96	5977.13	6789.21	7809.67		533.318	14230.2	18056.5	23136.6	29528.1	35713.3	41561.6								1708.65	72.2615	83.4946	89.9708	96.6789	104.01	112.68		1708.65	-0.00693	-0.00177	0.00785	0.00325	0.01251	0.01734
582.814	672.312	902.101	1150.46	1424.07	1692.39	1997.22		407.053	4448.6	4789.99	5342.83	5973.27	6810.08	7809.48		531.331	14236.5	18061.1	23166.3	29478	35595	41608.9								1712.51	72.2573	83.4054	89.8738	96.5754	103.917	112.629		1712.51	-0.00694	-0.00182	0.0079	0.00324	0.01254	0.01731
580.841	664.674	907.085	1154.13	1440.39	1668.15	2014.81		405.03	4449.82	4830.67	5343.95	5996.61	6793.85	7869.85		529.344	14220.1	18134.9	23026.2	29417.9	35582.4	41579.5								1716.36	72.2472	82.6204	89.2736	95.836	103.183	112.249		1716.36	-0.00695	-0.00211	0.00782	0.00306	0.01241	0.01702
578.867	657.039	928.531	1164.14	1451.63	1699.66	1991.86		403.007	4441.16	4799.65	5338.88	5985.33	6811	7836.27		527.355	14227.6	18103.1	23185.5	29396.8	35695.5	41581.5								1720.22	72.2558	83.4892	89.9598	96.6568	104.009	112.677		1720.22	-0.00693	-0.00181	0.00803	0.00332	0.01264	0.01749
576.893	669.669	927.174	1147.54	1452.73	1721.01	1966.39		400.983	4446.08	4805.71	5333.81	5971.59	6762.65	7833.59		525.367	14225.1	18108.9	23142.3	29570.6	35652.7	41681.5								1724.08	72.2683	83.5786	90.0397	96.7509	104.097	112.719		1724.08	-0.00692	-0.00155	0.00814	0.0035	0.01285	0.01784
574.918	651.911	906.829	1170.2	1456.37	1718.31	1977.64		398.96	4438.67	4808.06	5339.87	5980.08	6802.03	7855.62		523.378	14221.3	18083.4	23204.7	29471.6	35731.8	41701.1								1727.93	72.2487	83.5778	90.0341	96.733	104.087	112.73		1727.93	-0.00692	-0.00157	0.00811	0.00349	0.01289	0.01781
572.942	672.128	881.433	1156.15	1406.85	1670.05	1953.45		396.936	4437.42	4806.71	5332.34	5978.7	6779.65	7831.95		521.389	14235.2	18110.6	23184.1	29441.7	35663.9	41569.9								1731.79	72.2652	83.1244	89.6711	96.3164	103.658	112.497		1731.79	-0.00694	-0.0018	0.00793	0.00337	0.0127	0.01742
570.966	667.03	920.575	1168.67	1450.98	1704.05	1945.72		394.91	4438.64	4823.87	5366.78	5971.14	6791.84	7802.12		519.398	14226.4	18039.9	23144.7	29438.2	35602.2	41612.1								1735.65	72.266	83.3273	89.865	96.5219	103.861	112.645		1735.65	-0.00695	-0.00185	0.00785	0.00334	0.0126	0.01729
568.989	665.73	928.075	1164.74	1441.97	1664.67	1949.38		392.885	4436.16	4810.17	5313.58	5969.75	6795.39	7836.48		517.407	14243.9	18121.1	23184.4	29542.7	35567	41629.1								1739.51	72.2611	83.3583	89.897	96.5616	103.884	112.691		1739.5	-0.00695	-0.00172	0.00797	0.00334	0.01265	0.01744
567.013	627.76	905.224	1148.17	1440.55	1693.59	1999.82		390.858	4441.08	4802.65	5329.5	5958.5	6771.8	7821.47		515.416	14232.6	18086.8	23216.6	29485.2	35703.8	41717.7								1743.36	72.2545	83.278	89.7982	96.4559	103.792	112.587		1743.36	-0.00695	-0.00178	0.00795	0.0033	0.01265	0.01742
565.035	693.47	900.082	1173.32	1440.39	1698.48	1971.86		388.831	4442.3	4828.44	5328.15	5987.96	6785.21	7847.17		513.424	14246.4	18176.7	23169.7	29396.3	35588.3	41645.6								1747.22	72.2356	83.0572	89.6353	96.2761	103.594	112.511		1747.22	-0.00695	-0.00188	0.00786	0.00323	0.01264	0.01727
563.057	678.262	906.318	1166.87	1413.69	1695.79	1966.67		386.804	4432.44	4820.91	5336.66	5969.3	6759.17	7833.39		511.432	14236.4	18015.7	23213.1	29458.1	35546.8	41717.8								1751.08	72.2423	83.1902	89.7239	96.3993	103.718	112.549		1751.08	-0.00694	-0.00175	0.00798	0.00331	0.01274	0.01748
561.078	649.164	907.496	1152.84	1435.02	1696.89	1980.42		384.775	4437.35	4838.05	5311.88	5959.29	6779.98	7809.77		509.438	14238.9	18108.1	23223.9	29613.9	35693.5	41733.6								1754.93	72.2646	83.6439	90.0989	96.8048	104.147	112.818		1754.93	-0.00692	-0.0016	0.00815	0.00344	0.01284	0.01779
559.099	683.237	896.042	1133.76	1438.65	1685.35	1947.44		382.747	4431.18	4803.41	5330.25	5928.34	6789.69	7814.5		507.445	14242.6	18223.1	23220.9	29660.5	35777.4	41798.2								1758.79	72.2538	83.5891	90.0505	96.7519	104.105	112.789		1758.79	-0.00692	-0.0016	0.00812	0.00343	0.01278	0.01778
557.119	660.468	892.172	1132.37	1417.02	1704.13	1976.34		380.718	4441.02	4819.31	5322.74	5956.54	6792	7792.12		505.451	14233.8	18274	23362.1	29609.3	35713.4	41817.7								1762.65	72.2627	83.565	90.0404	96.7394	104.075	112.784		1762.65	-0.00691	-0.00158	0.0081	0.0035	0.01284	0.0178
555.139	681.895	927.437	1125.94	1394.15	1671.14	1953.48		378.688	4438.55	4814.26	5357.11	5944.07	6783.22	7839.96		503.456	14241.3	18223.4	23449.3	29555.7	35641.8	41849.7								1766.5	72.2661	83.6606	90.1277	96.8359	104.187	112.84		1766.5	-0.00691	-0.00162	0.00811	0.00353	0.01288	0.01778
553.157	667.973	902.105	1148.53	1404.1	1684.86	1982.36		376.658	4427.46	4830.15	5318.81	5979.64	6792.92	7826.21		501.461	14237.6	18306.9	23358.5	29676.2	35763.3	41886.6								1770.36	72.2724	83.3405	89.8848	96.5368	103.862	112.705		1770.36	-0.00693	-0.00181	0.00793	0.00333	0.01272	0.01742
551.176	664.152	909.591	1162.28	1376.19	1668.29	1955.72		374.627	4437.29	4793.09	5332.23	5936.4	6769.38	7801.39		499.465	14240.1	18236.3	23300.4	29820.4	35745.6	41889.8								1774.22	72.255	83.4711	89.9768	96.6455	103.993	112.758		1774.22	-0.00693	-0.00183	0.00794	0.00328	0.01269	0.01746
549.194	660.333	910.766	1145.75	1423.98	1694.62	1954.32					--	--	--	--		497.469	14246.3	18358.5	23362.5	29907	35798.1	42015.6								1778.07	72.2656	83.6659	90.1195	96.8369	104.183	112.849		1778.07	-0.00692	-0.00169	0.00808	0.00342	0.01281	0.01776
547.212	661.56	927.072	1154.45	1438.96	1628.88	1918.88					--	--	--	--		495.472	14262.5	18379.3	23300.6	29817	35804.3	41983.7								1781.93	72.2557	83.6475	90.1163	96.8271	104.165	112.848		1781.93	-0.00691	-0.00155	0.00816	0.00353	0.0129	0.01788
545.229	669.09	913.114	1153.06	1408.54	1689.25	1938.92					--	--	--	--		493.475	14235	18491.5	23422.7	29899.8	35775.3	42108.2								1785.79	72.2548	83.7293	90.1777	96.8953	104.242	112.873		1785.79	-0.00691	-0.00152	0.0082	0.00361	0.01293	0.01796
543.245	671.574	913.026	1125.2	1415.96	1679	1926.18					--	--	--	--		491.477	14243.8	18245.7	23427.2	29822.3	35738.9	42097.5								1789.64	72.2622	83.6016	90.0788	96.7653	104.122	112.822		1789.64	-0.00693	-0.00165	0.00813	0.00353	0.01283	0.01778
541.261	670.277	883.96	1172.96	1413.28	1687.66	1953.77					--	--	--	--		489.478	14252.5	18326.5	23487.9	29807.5	35836.4	42058								1793.5	72.2539	83.4341	89.948	96.6168	103.97	112.755		1793.5	-0.00694	-0.00168	0.00807	0.00345	0.01277	0.01767
539.275	672.76	904.034	1117.4	1430.77	1700.09	1939.78					--	--	--	--		487.479	14250	18394.8	23501.1	29945.2	35699.9	42033.6								1797.36	72.2547	83.5899	90.0621	96.7625	104.107	112.813		1797.36	-0.00695	-0.00162	0.0081	0.00348	0.01285	0.01778
537.29	670.204	890.098	1132.39	1401.65	1657.1	1925.79					--	--	--	--		485.479	14245	18439.3	23566.8	29946.5	35778.6	42221.7								1801.22	72.2498	83.5063	90.0002	96.6803	104.028	112.754		1801.22	-0.00694	-0.00161	0.00812	0.0035	0.01293	0.01784
535.305	655.061	887.499	1118.42	1370.02	1654.43	1935.73					--	--	--	--		483.479	14253.7	18422.6	23537.5	30067.9	35744.7	42244.7								1805.07	72.2571	83.7955	90.2291	96.9509	104.309	112.921		1805.07	-0.00692	-0.00153	0.00822	0.00355	0.01301	0.01795
533.318	662.58	912.589	1120.81	1382.47	1679.44	1928.05					--	--	--	--		481.478	14233.7	18487	23589.4	29900.5	35770.8	42275.3								1808.93	72.265	83.6757	90.1391	96.8458	104.192	112.859		1808.93	-0.00691	-0.00149	0.00826	0.00358	0.01301	0.01794
531.331	670.094	886.08	1114.4	1406.23	1617.63	1931.69					--	--	--	--		479.477	14228.7	18435.3	23566.3	30095.5	35692	42395.7								1812.79	72.2743	83.7426	90.1896	96.8999	104.251	112.891		1812.79	-0.00692	-0.00145	0.00828	0.00365	0.01301	0.01798
529.344	676.347	898.578	1140.7	1411.11	1664.02	1937.85					--	--	--	--		477.475	14243.7	18408.5	23544.4	29991.9	35860.5	42437.4								1816.64	72.2648	83.8229	90.2523	96.9843	104.334	112.928		1816.64	-0.00693	-0.00142	0.00828	0.00366	0.01301	0.0181
527.355	641.098	898.494	1102.84	1382.04	1653.8	1907.53					--	--	--	--		475.472	14247.4	18365.5	23547.6	30284.2	35809.1	42514								1820.5	72.2705	83.8441	90.2795	97.0108	104.36	112.949		1820.5	-0.00692	-0.00146	0.00824	0.00363	0.01298	0.01809
525.367	688.842	892.125	1109.01	1398.24	1649.88	1945.12					--	--	--	--		473.469	14229.9	18370	23580.7	30190.6	35952.5	42363.4								1824.36	72.2717	83.6219	90.1019	96.7871	104.142	112.843		1824.36	-0.00692	-0.00156	0.00821	0.00364	0.01294	0.01794
523.378	647.325	894.557	1130.26	1388.04	1644.69	1911.05					--	--	--	--		471.466	14236.2	18364.5	23591.3	30083.3	35795.1	42531.1								1828.21	72.2618	83.5786	90.0737	96.7555	104.103	112.841		1828.21	-0.00694	-0.00168	0.00812	0.00352	0.0128	0.01772
521.389	657.347	885.679	1118.83	1392.92	1645.8	1858.15					--	--	--	--		469.461	14251.1	18367.8	23631.9	30133.3	35801.2	42470.4								1832.07	72.2651	83.744	90.1997	96.9054	104.269	112.904		1832.07	-0.00693	-0.00157	0.00817	0.00356	0.01284	0.0178
519.398	678.668	884.343	1130.01	1394.03	1668.25	1898.24					--	--	--	--		467.456	14253.6	18373.5	23671.2	30246.8	35847.2	42483.3								1835.93	72.2632	83.7744	90.2308	96.9498	104.294	112.912		1835.93	-0.00692	-0.00146	0.00826	0.00365	0.01295	0.01796
517.407	677.373	880.496	1123.61	1435.32	1658.05	1891.83					--	--	--	--		465.451	14247.3	18476.4	23679.3	30229.3	35819.6	42539.9								1839.79	72.2692	83.8113	90.2486	96.9736	104.325	112.942		1839.79	-0.00692	-0.0015	0.00823	0.00362	0.01296	0.01793
515.416	676.079	882.928	1099.63	1403.78	1621.48	1915.57					--	--	--	--		463.445	14232.4	18456	23658.7	30195.7	35899.2	42652.5								1843.64	72.2565	83.435	89.9491	96.6323	103.968	112.745		1843.64	-0.00692	-0.00163	0.00814	0.00352	0.01286	0.01777
513.424	677.296	899.164	1133.4	1379.78	1631.38	1931.75					--	--	--	--		461.438	14256	18570.1	23673	30173.3	35833	42718.9								1847.5	72.2493	83.67	90.1251	96.8267	104.185	112.844		1847.5	-0.00692	-0.00154	0.00823	0.0036	0.0129	0.01789
511.432	684.785	890.297	1106.93	1372.11	1656.32	1922.84					--	--	--	--		459.432	14239.8	18357.7	23759.6	30182.1	35871.4	42505								1851.36	72.2705	83.8664	90.2989	97.0296	104.38	112.984		1851.36	-0.00691	-0.00142	0.0083	0.00367	0.01296	0.01805
509.438	673.455	877.672	1087.99	1393.29	1621.04	1916.44					--	--	--	--		457.425	14234.8	18428.2	23715.3	30136	35868.7	42595.1								1855.21	72.2629	83.8864	90.3091	97.0365	104.396	112.986		1855.21	-0.00691	-0.00142	0.00828	0.00365	0.01296	0.01805
507.445	662.131	877.594	1090.39	1365.56	1658.51	1892.48					--	--	--	--		455.416	14244.8	18498.6	23764.5	30197.1	35895.9	42834.6								1859.07	72.2696	83.8126	90.2531	96.9837	104.331	112.943		1859.07	-0.0069	-0.00142	0.00828	0.00365	0.01297	0.01804
505.451	654.575	903.843	1134.15	1374.19	1609.46	1894.87					--	--	--	--		453.407	14244.8	18450.8	23812.3	30121.1	35746.4	42691.8								1862.93	72.2728	83.8397	90.2697	97.0059	104.354	112.954		1862.93	-0.0069	-0.00144	0.00826	0.00363	0.01295	0.01797
503.456	662.062	888.717	1111.47	1420.42	1655.69	1890.98					--	--	--	--		451.398	14241	18425.3	23603.9	30090.1	35743.8	42595.1								1866.79	72.2701	83.5148	90.0211	96.6961	104.046	112.792		1866.79	-0.00693	-0.0016	0.00812	0.00352	0.01284	0.01773
501.461	658.269	896.154	1108.84	1377.67	1636.74	1898.38					--	--	--	--		449.389	14258.4	18469.6	23590.8	30070.2	35871.7	42566.9								1870.64	72.2628	83.6494	90.1247	96.8317	104.173	112.856		1870.64	-0.00693	-0.00159	0.00811	0.00351	0.01283	0.01778
499.465	674.519	924.881	1141.29	1375.02	1654.12	1900.76					--	--	--	--		447.378	14248.5	18395.7	23610.1	30074	35889	42491.4								1874.5	72.2709	83.89	90.3176	97.0486	104.405	113		1874.5	-0.00691	-0.00145	0.00826	0.00362	0.01289	0.01801
497.469	659.454	900.997	1128.64	1391.16	1633.93	1904.39					--	--	--	--		445.367	14248.4	18234.8	23419.3	29942.3	35754.5	42393.7								1878.36	72.2735	83.8753	90.2977	97.026	104.378	112.99		1878.36	-0.00691	-0.0014	0.0083	0.00366	0.01295	0.01808
495.472	668.184	870.865	1121.01	1352.2	1594.97	1901.76					--	--	--	--		443.355	14237.2	18127.4	23442.3	29906.3	35607.7	42447.6								1882.21	72.2686	83.8735	90.3041	97.0321	104.383	112.988		1882.21	-0.00691	-0.00138	0.00831	0.00367	0.01301	0.01814
493.475	680.663	892.066	1088.34	1375.84	1646.14	1892.88					--	--	--	--		441.344	14252.1	18140.6	23404.4	29874.1	35611.3	42298.9								1886.07	72.2677	83.8467	90.2824	97.0103	104.371	112.98		1886.07	-0.00692	-0.00142	0.00831	0.00363	0.01296	0.01807
491.477	663.106	895.737	1103.24	1369.44	1620.96	1909.02					--	--	--	--		439.331	14241	18135.2	23367.9	29818.3	35686.9	42272								1889.93	72.2639	83.7304	90.1901	96.8819	104.25	112.923		1889.93	-0.00692	-0.00146	0.00828	0.00359	0.01287	0.01795
489.478	643.057	901.909	1083.11	1383.06	1658.34	1897.64					--	--	--	--		437.318	14242.2	18145.9	23400.8	29724	35694.3	42319.7								1893.78	72.2677	83.8204	90.2538	96.9809	104.319	112.963		1893.78	-0.00691	-0.00144	0.00827	0.00363	0.01293	0.018
487.479	661.786	893.07	1085.5	1362.91	1609.41	1900.01					--	--	--	--		435.305	14240.9	18043.6	23240.1	29689.4	35552.6	42198.5								1897.64	72.2717	83.8834	90.3112	97.0388	104.388	112.999		1897.64	-0.00692	-0.00142	0.00832	0.00367	0.013	0.01812
485.479	676.754	890.487	1116.64	1366.52	1623.02	1887.39					--	--	--	--		433.29	14245.9	18123.9	23172.6	29669.7	35392.4	42189.1								1901.5	72.2748	83.8962	90.321	97.0499	104.401	113.008		1901.5	-0.00692	-0.00141	0.00835	0.00366	0.01299	0.01811
483.479	661.717	899.154	1107.77	1388.88	1647.87	1873.52					--	--	--	--		431.275	14244.6	18044	23221.7	29596.7	35348.9	42173.5								1905.36	72.2584	83.881	90.3284	97.0526	104.402	113.019		1905.36	-0.00691	-0.0014	0.00832	0.00364	0.01298	0.01806
481.478	675.427	900.319	1082.66	1347.5	1638.97	1905.89					--	--	--	--		429.26	14250.8	17951.8	23159.1	29667.5	35376.1	42089.6								1909.21	72.2702	83.748	90.2125	96.9279	104.271	112.925		1909.21	-0.00691	-0.00142	0.00825	0.00364	0.01293	0.01803
479.477	665.395	910.227	1092.55	1392.33	1638.81	1913.26					--	--	--	--		427.244	14249.6	17807.5	23239.2	29582.1	35482.7	42106.3								1913.07	72.2735	83.9016	90.34	97.0641	104.421	113.017		1913.07	-0.00691	-0.00144	0.00825	0.00365	0.01291	0.01803
477.475	655.369	908.891	1101.17	1364.71	1621.18	1901.89					--	--	--	--		425.228	14237.2	18001.8	23156.9	29481.9	35379.7	42087								1916.93	72.2742	83.7606	90.2276	96.925	104.279	112.954		1916.93	-0.00691	-0.0015	0.00823	0.00359	0.01292	0.01794
475.472	660.33	867.605	1118.53	1398.28	1629.77	1893.02					--	--	--	--		423.21	14253.2	17920.8	23131.6	29556.4	35394.5	42165.6								1920.78	72.2519	83.7768	90.236	96.9491	104.293	112.955		1920.78	-0.00692	-0.00153	0.00815	0.00353	0.0129	0.01786
473.469	650.311	865.033	1110.92	1358.19	1602.16	1914.12					--	--	--	--		421.192	14254.5	17973.7	23243.8	29570.2	35351.1	42200.8								1924.64	72.2621	83.8274	90.262	97.0023	104.331	112.979		1924.64	-0.00692	-0.00141	0.00826	0.00361	0.01297	0.01801
471.466	671.492	902.39	1087.1	1381.76	1623.23	1886.54					--	--	--	--		419.174	14258.2	17973.3	23317.6	29711.6	35388.2	42098.5								1928.5	72.2756	83.927	90.3585	97.0902	104.443	113.049		1928.5	-0.00692	-0.00134	0.00835	0.00367	0.01301	0.01811
469.461	658.98	914.779	1103.2	1336.71	1630.56	1937.56					--	--	--	--		417.155	14245.8	17991.4	23122.6	29522.3	35342.3	42125								1932.35	72.2695	83.9099	90.3453	97.0697	104.419	113.031		1932.35	-0.00692	-0.00138	0.00833	0.00367	0.01299	0.01805
467.456	677.652	919.678	1109.32	1367.75	1620.44	1901.26					--	--	--	--		415.136	14247	17936.5	23119.7	29428.4	35501.9	42140.4								1936.21	72.2578	83.929	90.3572	97.0889	104.445	113.048		1936.21	-0.00691	-0.00136	0.00833	0.00366	0.01301	0.01805
465.451	657.666	922.081	1106.7	1367.61	1615.3	1886.18					--	--	--	--		413.115	14245.7	17861.8	23096.9	29444.7	35365.7	42051.8								1940.07	72.2641	83.8663	90.3164	97.0268	104.378	113.013		1940.07	-0.00691	-0.0014	0.00831	0.00362	0.01294	0.01803
463.445	655.14	875.875	1112.81	1368.72	1615.15	1877.33					--	--	--	--		411.095	14254.4	17944.3	23112.5	29432.5	35224.6	41898.9								1943.92	72.2675	83.7652	90.2305	96.9253	104.283	112.945		1943.92	-0.00691	-0.00145	0.00826	0.00358	0.01288	0.01796
461.438	661.337	877.043	1098.99	1359.85	1632.45	1883.44					--	--	--	--		409.074	14229.7	17880.8	23087.2	29359.7	35333.4	42000.9								1947.78	72.266	83.8996	90.3383	97.0579	104.414	113.03		1947.78	-0.00692	-0.00145	0.00829	0.00362	0.01293	0.01802
459.432	655.074	894.404	1103.85	1363.45	1638.53	1916.95					--	--	--	--		407.053	14250.6	17863.1	23111.5	29296.9	35346.9	41906.2								1951.64	72.2674	83.9305	90.3679	97.1011	104.462	113.06		1951.64	-0.00692	-0.00143	0.00828	0.00366	0.01298	0.01804
457.425	663.759	905.528	1102.49	1377.01	1627.17	1899.39					--	--	--	--		405.03	14233.3	17856.5	23083.8	29251.4	35359.2	41925.3								1955.5	72.2593	83.8981	90.3467	97.0712	104.42	113.031		1955.5	-0.00692	-0.00145	0.00824	0.00362	0.01295	0.01801
455.416	671.193	880.542	1102.37	1334.54	1608.34	1890.55					--	--	--	--		403.007	14253.1	17723.9	23004.2	29197.3	35275.1	41803.5								1959.35	72.2694	83.9385	90.3691	97.1141	104.457	113.065		1959.35	-0.00692	-0.00141	0.00827	0.00363	0.01297	0.01806
453.407	669.911	911.578	1113.46	1379.21	1594.51	1875.49					--	--	--	--		400.983	14256.8	17701.3	22913.5	29222.2	35035.3	41691.7								1963.21	72.2684	83.9332	90.3722	97.0942	104.443	113.061		1963.21	-0.00691	-0.00139	0.00828	0.00362	0.01296	0.01804
451.398	651.21	879.139	1113.33	1345.47	1642.89	1865.42					--	--	--	--		398.96	14254.3	17720.7	22951.4	29143.4	35083.5	41644.1								1967.07	72.2717	83.7788	90.2362	96.9474	104.291	112.955		1967.07	-0.00692	-0.00148	0.00821	0.00355	0.0129	0.0179
449.389	647.447	870.352	1092.07	1361.51	1592.98	1939.94					--	--	--	--		396.936	14241.9	17684.6	22971.9	29132.6	35121.8	41626.2								1970.92	72.2675	83.9485	90.3745	97.1034	104.454	113.062		1970.92	-0.00692	-0.0015	0.00818	0.0036	0.01289	0.01788
447.378	668.557	892.66	1099.41	1367.59	1591.59	1875.14					--	--	--	--		394.91	14244.4	17628.7	22929.4	29062.5	35115.6	41509.6								1974.78	72.2658	83.9475	90.3765	97.108	104.459	113.07		1974.78	-0.00692	-0.00143	0.00818	0.00362	0.01287	0.01792
445.367	658.574	882.631	1120.43	1393.55	1595.18	1886.21					--	--	--	--		392.885	14245.6	17629.6	22900.6	29090	34995.9	41527.6								1978.64	72.2698	83.9451	90.3769	97.1006	104.452	113.066		1978.64	-0.00691	-0.00145	0.00818	0.00362	0.01288	0.01791
443.355	658.54	908.651	1115.34	1372.28	1597.53	1891.06					--	--	--	--		390.858	14237	17699.5	22827.4	29110	35004.5	41471.5								1982.49	72.2702	83.9455	90.3809	97.106	104.461	113.073		1982.49	-0.00692	-0.00145	0.0082	0.00363	0.01289	0.01791
441.344	663.477	881.228	1110.24	1341.07	1607.33	1898.39					--	--	--	--		388.831	14253	17647.4	22920.7	28927.7	34977.4	41415.4								1986.35	72.2604	83.922	90.3665	97.0858	104.446	113.047		1986.35	-0.00692	-0.00147	0.00822	0.00361	0.01287	0.0179
439.331	688.285	876.179	1093.98	1390.62	1574.88	1874.67					--	--	--	--		386.804	14259.1	17626.1	22803.1	28962.6	34898.5	41395.1								1990.21	72.2621	83.8328	90.2873	97.0088	104.348	112.997		1990.21	-0.0069	-0.00146	0.00824	0.00357	0.01289	0.01792
437.318	670.857	888.519	1100.07	1351.98	1589.65	1884.48					--	--	--	--		384.775	14249.3	17553	22812.5	28929.6	35034.2	41471								1994.07	72.2686	83.8946	90.3288	97.0597	104.395	113.032		1994.07	-0.0069	-0.00142	0.00828	0.00358	0.01292	0.01797
435.305	659.646	892.161	1117.33	1325.77	1601.92	1901.74					--	--	--	--		382.747	14257.9	17517	22809.6	28960.7	34894.9	41458.2								1997.92	72.2686	83.9483	90.3907	97.1095	104.46	113.076		1997.92	-0.0069	-0.00142	0.00829	0.00358	0.01295	0.01798
433.29	655.889	887.113	1104.8	1372.8	1598.06	1848.25					--	--	--	--		380.718	14228.3	17520.3	22752.5	28799.7	34944.2	41299.9								2001.78	72.2612	83.9658	90.4068	97.13	104.476	113.084		2001.78	-0.0069	-0.00142	0.00826	0.00358	0.01293	0.018
431.275	664.541	895.717	1104.68	1342.88	1605.36	1884.12					--	--	--	--		378.688	14234.4	17528.6	22754.6	28821	34993.5	41386.8								2005.64	72.2705	83.9539	90.4042	97.1372	104.482	113.092		2005.64	-0.00691	-0.00138	0.00824	0.00361	0.01294	0.01799
429.26	668.227	894.393	1107.04	1331.58	1594.05	1877.79					--	--	--	--		376.658	14236.9	17631.8	22691.4	28820.1	34877.8	41257								2009.49	72.2662	83.9613	90.4023	97.1287	104.481	113.084		2009.49	-0.00691	-0.0014	0.0082	0.0036	0.01291	0.01789
427.244	665.71	881.908	1113.12	1351.29	1622.43	1901.24					--	--	--	--		374.627	14233.2	17611.7	22702	28826.6	34879.1	41353.8								2013.35	72.2747	83.9743	90.4132	97.1319	104.491	113.096		2013.35	-0.00692	-0.00146	0.00821	0.00357	0.01283	0.01786
425.228	673.112	886.787	1090.68	1357.35	1595.01	1872.6					--	--	--	--		372.596	14240.6	17568.3	22711.5	28798.6	34805.3	41374.2								2017.21	72.2737	83.8719	90.3157	97.0257	104.379	113.025		2017.21	-0.00692	-0.00145	0.00821	0.00359	0.01284	0.0179
423.21	656.962	896.62	1101.72	1352.26	1598.58	1883.63					--	--	--	--		370.563	14243	17496.6	22771.4	28840.8	34919.7	41301								2021.07	72.2612	83.9689	90.4024	97.1366	104.476	113.093		2021.07	-0.00692	-0.00138	0.00822	0.00362	0.01294	0.01797
421.192	666.841	891.579	1069.39	1343.45	1577.38	1898.38					--	--	--	--		368.531	14256.5	17491.4	22686.1	28830.1	34938.2	41124.6								2024.92	72.266	83.9688	90.4073	97.1316	104.481	113.106		2024.92	-0.00693	-0.0014	0.00826	0.00361	0.01299	0.018
419.174	674.237	879.11	1071.76	1343.31	1613.16	1913.12					--	--	--	--		366.498	14243	17509.5	22714	28863.6	35080.8	41318.5								2028.78	72.2784	83.9857	90.4206	97.1498	104.497	113.108		2028.78	-0.00694	-0.00144	0.00827	0.00356	0.01295	0.01799
417.155	665.53	896.366	1133.57	1358.04	1620.44	1884.51					--	--	--	--		364.464	14243	17580.5	22670.5	28856.6	35010.8	41244.2								2032.64	72.2795	83.9997	90.4359	97.1503	104.513	113.12		2032.64	-0.00693	-0.00143	0.00825	0.00356	0.01293	0.01798
415.136	680.35	854.191	1080.2	1350.47	1564.58	1881.91					--	--	--	--		362.43	14239.3	17626.9	22769.7	28804.1	34982.5	41275.6								2036.49	72.2763	84.0018	90.4339	97.1737	104.518	113.131		2036.49	-0.00692	-0.00142	0.00822	0.00359	0.01289	0.01794
413.115	646.894	887.534	1086.28	1354.05	1581.78	1896.64					--	--	--	--		360.395	14250.3	17509.8	22672.2	28714.8	34900.2	41138.8								2040.35	72.2673	83.9525	90.3935	97.1297	104.471	113.097		2040.35	-0.00691	-0.00144	0.00821	0.00357	0.01286	0.01791
411.095	656.761	877.554	1104.73	1301.94	1595.25	1887.86					--	--	--	--		358.359	14244.2	17690.1	22786	28787.6	34934.6	41208.3								2044.21	72.2612	83.9929	90.4183	97.1555	104.508	113.127		2044.21	-0.00691	-0.00146	0.00819	0.00353	0.01284	0.01792
409.074	656.728	881.185	1105.84	1338.93	1616.13	1876.6					--	--	--	--		356.323	14233.1	17527.6	22774.5	28882.5	35070.9	41277.8								2048.06	72.2581	84.0193	90.4535	97.1869	104.533	113.147		2048.06	-0.00692	-0.00144	0.00819	0.00355	0.01287	0.01792
407.053	665.35	881.105	1129.22	1333.84	1597.44	1872.77					--	--	--	--		354.286	14240.5	17648.8	22862.5	28830	35229.2	41364.4								2051.92	72.2643	84.0306	90.4734	97.1905	104.543	113.156		2051.92	-0.0069	-0.00138	0.00827	0.00362	0.01291	0.01798
405.03	670.259	900.804	1101.89	1326.29	1573.8	1906.03					--	--	--	--		352.249	14229.4	17711	22879.2	28821.8	35186.2	41341.8								2055.78	72.2702	84.0393	90.466	97.2007	104.56	113.167		2055.78	-0.0069	-0.00129	0.00821	0.00354	0.0129	0.01795
403.007	661.571	915.549	1105.48	1358.3	1584.79	1875.01					--	--	--	--		350.211	14234.3	17729.1	22948.7	28975.5	35176.3	41322.9								2059.64	72.2749	84.0333	90.4699	97.1972	104.554	113.166		2059.64	-0.00692	-0.00132	0.00821	0.00354	0.01287	0.01798
400.983	647.945	888.277	1093.01	1334.68	1606.89	1865					--	--	--	--		348.173	14230.6	17764.3	22882	28822.5	35189.7	41483								2063.49	72.2638	83.9937	90.4357	97.1609	104.512	113.138		2063.49	-0.00692	-0.00143	0.00824	0.00351	0.01291	0.01801
398.96	663.971	884.489	1076.83	1337.02	1582.04	1862.42					--	--	--	--		346.134	14226.9	17718.5	23017.6	28933.1	35252.2	41439.5								2067.35	72.2676	84.0343	90.4714	97.2001	104.549	113.16		2067.35	-0.00691	-0.00144	0.00821	0.00348	0.01289	0.01798
396.936	656.527	884.408	1075.49	1331.95	1604.13	1870.94					--	--	--	--		344.095	14250.2	17799	23052.6	28907.7	35366.1	41436.5								2071.21	72.2741	84.0761	90.5037	97.229	104.582	113.193		2071.21	-0.00692	-0.0014	0.00821	0.00354	0.01288	0.01797
394.91	678.714	850.995	1082.78	1350.33	1586.7	1883.17					--	--	--	--		342.055	14236.7	17804.7	23011.7	28943.5	35352.5	41428.6								2075.06	72.2632	84.0811	90.508	97.2419	104.593	113.21		2075.06	-0.00692	-0.00142	0.00819	0.00352	0.01288	0.01798
392.885	649.055	860.796	1087.61	1374.88	1585.33	1913.9					--	--	--	--		340.014	14236.7	17801.9	23063.9	29008.8	35293.6	41507.6								2078.92	72.2654	84.0922	90.5276	97.2533	104.606	113.22		2078.92	-0.00692	-0.00144	0.00819	0.00353	0.01293	0.01799
390.858	644.088	871.826	1108.47	1342.65	1583.95	1879.23					--	--	--	--		337.973	14242.8	17808.8	23133.2	29051.9	35332.7	41580.5								2082.78	72.2673	84.0818	90.5291	97.2524	104.603	113.221		2082.78	-0.00692	-0.00143	0.00827	0.00359	0.01297	0.01803
388.831	683.528	892.716	1091.08	1301.81	1606.02	1837.17					--	--	--	--		335.931	14244	17961.5	23122.8	29055.8	35341.1	41540.8								2086.63	72.2835	84.0787	90.52	97.2411	104.597	113.219		2086.63	-0.00691	-0.00145	0.00824	0.00356	0.01293	0.01805
386.804	657.592	882.768	1079.86	1347.31	1614.5	1891.32					--	--	--	--		333.888	14250.1	17972	23091.7	29014.5	35378.9	41535.3								2090.49	72.2673	84.0642	90.5132	97.2295	104.581	113.214		2090.49	-0.0069	-0.00141	0.00822	0.00348	0.01289	0.01806
384.775	669.885	871.592	1097.01	1339.78	1584.77	1865.3					--	--	--	--		331.845	14237.9	18011.9	23184.2	29135.9	35404.5	41680.3								2094.35	72.2673	84.0873	90.5291	97.2677	104.61	113.239		2094.35	-0.00692	-0.0015	0.00817	0.0034	0.01282	0.01798
382.747	667.383	869.049	1106.75	1334.72	1599.42	1875.05					--	--	--	--		329.801	14257.4	18067.7	23164	29077.4	35475.3	41755.5								2098.2	72.2722	84.0834	90.5287	97.2498	104.599	113.219		2098.2	-0.00693	-0.00158	0.00802	0.00338	0.01276	0.01784
380.718	679.667	893.613	1102.93	1313.64	1578.33	1870					--	--	--	--		327.757	14241.5	17940.1	23172	29206.1	35341.8	41642.3								2102.06	72.2704	84.0895	90.5394	97.2613	104.603	113.241		2102.06	-0.00692	-0.00159	0.00795	0.00331	0.01272	0.01776
378.688	654.993	877.517	1128.68	1336.91	1607.75	1894.52					--	--	--	--		325.712	14237.9	17913.9	23092	29087.7	35473.8	41759.1								2105.92	72.2714	84.0895	90.5204	97.2474	104.595	113.225		2105.92	-0.00691	-0.00158	0.00799	0.00327	0.01275	0.01773
376.658	653.729	882.362	1112.55	1346.63	1595.29	1878.38					--	--	--	--		323.667	14243.9	17979.5	23162.4	29274.9	35505.4	41786.5								2109.78	72.2626	84.0921	90.5298	97.2583	104.608	113.239		2109.78	-0.00689	-0.00154	0.00799	0.00329	0.01275	0.01773
374.627	653.696	862.586	1073.03	1337.88	1593.91	1881.96					--	--	--	--		321.621	14241.5	17979	23248.6	29200.6	35435.5	41740.6								2113.63	72.263	84.0734	90.5196	97.2447	104.599	113.22		2113.63	-0.0069	-0.00159	0.00795	0.00326	0.0127	0.01772
372.596	647.51	873.586	1108.61	1352.51	1636.84	1859.68					--	--	--	--		319.574	14251.2	18067.8	23174.7	29187.4	35454.9	41845								2117.49	72.2805	84.0853	90.5244	97.2519	104.604	113.221		2117.49	-0.00693	-0.00162	0.008	0.00322	0.01269	0.01772
370.563	664.703	875.968	1120.79	1357.29	1577.63	1857.11					--	--	--	--		317.527	14240.3	18127.1	23274.3	29266.9	35341.2	41774.7								2121.35	72.2694	84.0853	90.5097	97.2423	104.601	113.217		2121.35	-0.00694	-0.00163	0.00797	0.00322	0.01267	0.0177
368.531	664.667	902.947	1112.06	1330.09	1571.35	1863.14					--	--	--	--		315.479	14242.7	18070.4	23212.7	29148.7	35297.1	41737.4								2125.2	72.2647	84.0885	90.5172	97.2583	104.606	113.216		2125.2	-0.00693	-0.00156	0.00798	0.00329	0.0127	0.01777
366.498	669.549	856.136	1104.56	1325.04	1581.05	1890.08					--	--	--	--		313.431	14246.3	17944.2	23192.6	29218.5	35301.9	41906.4								2129.06	72.2598	84.0876	90.5156	97.2613	104.608	113.223		2129.06	-0.00692	-0.00155	0.00801	0.00334	0.01274	0.01783
364.464	669.512	867.125	1083.54	1343.35	1591.97	1872.74					--	--	--	--		311.382	14246.3	17996.2	23184.7	29061.3	35287.1	41858.1								2132.92	72.2747	84.0689	90.5093	97.2368	104.579	113.206		2132.92	-0.00693	-0.00156	0.00804	0.00337	0.01279	0.01785
362.43	667.016	890.397	1098.17	1340.76	1617.63	1851.73					--	--	--	--		309.332	14235.3	17911.6	23229.2	29050.6	35339.4	41780.6								2136.78	72.2584	84.047	90.487	97.2133	104.569	113.198		2136.78	-0.00692	-0.00152	0.00812	0.00343	0.01283	0.0179
360.395	674.351	897.685	1102.97	1287.79	1606.43	1850.39					--	--	--	--		307.282	14229.2	17885.5	23153.1	29043.5	35244.2	41811.6								2140.63	72.2722	84.0544	90.4818	97.2188	104.567	113.189		2140.63	-0.00691	-0.0015	0.00816	0.00345	0.01284	0.01793
358.359	666.943	884.089	1081.97	1338.03	1584.17	1879.75					--	--	--	--		305.231	14240.2	17909.5	23158.6	29114.4	35389.1	41849.9								2144.49	72.2735	84.0466	90.4745	97.2101	104.556	113.171		2144.49	-0.00691	-0.00147	0.00821	0.00353	0.01289	0.01801
356.323	646.033	898.742	1122.37	1330.53	1591.4	1900.51					--	--	--	--		303.181	14223.1	17909	23198.2	29098.8	35353.6	41991.8								2148.35	72.2623	84.0421	90.468	97.2105	104.549	113.168		2148.35	-0.00692	-0.00145	0.0083	0.0036	0.01297	0.01812
354.286	673.007	919.523	1068.24	1347.58	1588.8	1880.74					--	--	--	--		301.129	14235.3	17989	23158.7	29010.1	35254.8	41840								2152.2	72.2658	84.0221	90.4312	97.1841	104.536	113.132		2152.2	-0.00692	-0.00143	0.00833	0.00361	0.01301	0.01818
352.249	659.47	886.298	1100.03	1329.03	1587.43	1889.21					--	--	--	--		299.076	14246.2	17891.1	23152	29110.2	35324.1	41944								2156.06	72.2617	84.0046	90.4189	97.169	104.513	113.089		2156.06	-0.00692	-0.00136	0.00832	0.00366	0.01308	0.01815
350.211	658.209	856.773	1092.55	1321.54	1579.93	1844.92					--	--	--	--		297.023	14238.9	17944.2	23145.4	29050.8	35310.6	41867.8								2159.92	72.2655	83.9845	90.406	97.1548	104.503	113.077		2159.92	-0.00693	-0.00134	0.00836	0.00369	0.01311	0.01818
348.173	664.307	873.869	1078.95	1307.92	1556.49	1873.02					--	--	--	--		294.97	14230.4	17912.1	23074.2	29062	35249.6	41901.2								2163.77	72.2582	83.9601	90.3661	97.1161	104.473	113.038		2163.77	-0.00692	-0.00139	0.00834	0.00363	0.01308	0.01816
		--	--	--	--	--					--	--	--	--		292.915	14240.1	17920.1	23037.2	29086.5	35122.9	42049								2167.63	72.2728	83.9378	90.3439	97.1144	104.456	113.014		2167.63	-0.00691	-0.00141	0.00834	0.00361	0.01304	0.01814
		--	--	--	--	--					--	--	--	--		290.86	14236.5	17880.7	23073.1	28995.5	35249.3	41952.1								2171.49	72.2681	83.9175	90.3251	97.0818	104.428	112.971		2171.49	-0.00691	-0.00141	0.00834	0.00358	0.013	0.01809
		--	--	--	--	--					--	--	--	--		288.805	14234	17853.5	23048.3	28904.5	35261.4	42001.2								2175.34	72.2708	83.9094	90.3245	97.0838	104.428	112.974		2175.34	-0.00691	-0.00144	0.00828	0.00354	0.01298	0.01803
		--	--	--	--	--					--	--	--	--		286.749	14247.4	17904.2	23097.6	29038.6	35200.4	41944.5								2179.2	72.2629	83.9094	90.3067	97.0741	104.422	112.955		2179.2	-0.0069	-0.00142	0.00829	0.00357	0.01301	0.01807
		--	--	--	--	--					--	--	--	--		284.692	14237.6	17784.6	22994.9	28925.7	35088.5	41942.6								2183.06	72.2605	83.918	90.3234	97.0777	104.417	112.954		2183.06	-0.0069	-0.00137	0.00836	0.00361	0.013	0.0181
		--	--	--	--	--					--	--	--	--		282.636	14236.4	17744.1	23050.3	28978.3	35005.8	41963.7								2186.92	72.2657	83.9159	90.3106	97.0684	104.416	112.955		2186.92	-0.00692	-0.0014	0.00837	0.0036	0.01296	0.01803
		--	--	--	--	--					--	--	--	--		280.577	14234	17893.1	23086.2	28904.4	35164.8	42113.6								2190.77	72.2537	83.915	90.3212	97.074	104.423	112.959		2190.77	-0.00691	-0.00147	0.00827	0.00349	0.01288	0.01798
		--	--	--	--	--					--	--	--	--		278.52	14225.5	17785.7	23130.6	29045.6	35223	42081.3								2194.63	72.2614	83.9476	90.3416	97.1003	104.448	112.994		2194.63	-0.00691	-0.00142	0.00822	0.00346	0.01281	0.01795
		--	--	--	--	--					--	--	--	--		276.46	14252.1	17924.9	23139.8	29130.8	35157.3	42126.6								2198.49	72.2636	83.945	90.3622	97.1056	104.458	113.001		2198.49	-0.00692	-0.00138	0.00827	0.00365	0.0129	0.018
		--	--	--	--	--					--	--	--	--		274.4	14241.2	17896.6	23209.6	29121.3	35237.3	42198.7								2202.34	72.2641	83.9587	90.367	97.1275	104.469	113.026		2202.34	-0.00693	-0.00136	0.00826	0.00363	0.01294	0.01799
		--	--	--	--	--					--	--	--	--		272.341	14237.6	17922.8	23301.2	29244	35244.5	42246.4								2206.2	72.2731	83.9736	90.3887	97.1405	104.489	113.048		2206.2	-0.00693	-0.00135	0.00827	0.00362	0.01294	0.01802
		--	--	--	--	--					--	--	--	--		270.28	14229.1	18092.2	23249.7	29260	35345	42500.3								2210.06	72.2677	83.9934	90.4068	97.1454	104.493	113.066		2210.06	-0.00692	-0.00141	0.00821	0.0036	0.01289	0.01795
		--	--	--	--	--					--	--	--	--		268.219	14227.9	18111.1	23334	29409.3	35370.3	42452.1								2213.91	72.2671	84.0023	90.4126	97.1618	104.507	113.087		2213.91	-0.00691	-0.00146	0.00815	0.00355	0.0128	0.0178
		--	--	--	--	--					--	--	--	--		266.156	14249.6	18182.1	23379.4	29571.9	35530.2	42463.4								2217.77	72.2696	84.0052	90.4395	97.1717	104.521	113.114		2217.77	-0.00691	-0.00144	0.00814	0.00356	0.01278	0.01783
		--	--	--	--	--					--	--	--	--		264.094	14231.5	18220.3	23474.5	29569.5	35565.1	42666.1								2221.63	72.2678	84.0141	90.4496	97.1713	104.518	113.129		2221.63	-0.00692	-0.00144	0.00815	0.00357	0.01282	0.01792
		--	--	--	--	--					--	--	--	--		262.031	14248.4	18113.1	23500.5	29613.2	35640	42748.8								2225.49	72.2592	84.0423	90.4704	97.196	104.546	113.157		2225.49	-0.00691	-0.00152	0.00813	0.00352	0.01281	0.01789
		--	--	--	--	--					--	--	--	--		259.968	14231.5	18318.5	23676.7	29719.9	35822.7	42802.3								2229.34	72.2755	84.0363	90.4663	97.193	104.543	113.152		2229.34	-0.00689	-0.0015	0.00817	0.00348	0.01279	0.01784
		--	--	--	--	--					--	--	--	--		257.903	14237.5	18282.8	23604.5	29717.5	35874.5	42847.3								2233.2	72.2596	84.0676	90.5106	97.2203	104.58	113.193		2233.2	-0.00689	-0.00147	0.00818	0.00349	0.01277	0.01788
		--	--	--	--	--					--	--	--	--		255.838	14227.8	18231.4	23531.2	29836.1	35771.2	42862.1								2237.06	72.2676	84.0828	90.5126	97.2409	104.582	113.206		2237.06	-0.00689	-0.00144	0.00816	0.00352	0.0128	0.01791
		--	--	--	--	--					--	--	--	--		253.772	14241.1	18257.5	23570.4	29828.9	35630.5	42801.8								2240.91	72.2528	84.1083	90.5477	97.2652	104.607	113.24		2240.91	-0.00687	-0.00141	0.00817	0.00353	0.01285	0.01788
		--	--	--	--	--					--	--	--	--		251.707	14233.8	18201.2	23589.1	29718.7	35688.3	42838.3								2244.77	72.2177	84.1522	90.5784	97.2884	104.644	113.294		2244.77	-0.00686	-0.00142	0.00817	0.00349	0.01287	0.01785
		--	--	--	--	--					--	--	--	--		249.64	14233.8	18221.2	23593.2	29695.8	35799.4	42751.4								2248.63	72.2152	84.1871	90.6272	97.3274	104.684	113.342		2248.63	-0.00684	-0.00138	0.00816	0.00349	0.01286	0.01789
		--	--	--	--	--					--	--	--	--		247.573	14238.6	18299.3	23634.9	29721.2	35608	42744.3								2252.49	72.1908	84.2514	90.6658	97.3749	104.72	113.383		2252.48	-0.00679	-0.00134	0.00815	0.0035	0.01283	0.01793
		--	--	--	--	--					--	--	--	--		245.505	14231.4	18173	23467.3	29639	35764.9	42651.5								2256.34	72.1591	84.3287	90.7317	97.426	104.774	113.449		2256.34	-0.00673	-0.0015	0.00822	0.00366	0.01298	0.01801
		--	--	--	--	--					--	--	--	--		243.437	14244.7	18197.8	23478.7	29599.1	35615.9	42744.8								2260.2	72.1325	84.4235	90.8186	97.5126	104.841	113.533		2260.2	-0.00668	-0.00149	0.00829	0.00372	0.01295	0.01812
		--	--	--	--	--					--	--	--	--		241.367	14243.4	18112.6	23395.9	29547.2	35540.7	42544.5								2264.06	72.1056	84.5169	90.8864	97.5663	104.899	113.616		2264.05	-0.00664	-0.00146	0.00838	0.00375	0.01296	0.01819
		--	--	--	--	--					--	--	--	--		239.298	14236.2	18112.1	23487	29605.2	35594.8	42452.9								2267.91	72.0745	84.5543	90.9131	97.5962	104.931	113.655		2267.91	-0.00663	-0.0014	0.0084	0.0038	0.01306	0.0183
		--	--	--	--	--					--	--	--	--		237.228	14244.6	18237.2	23471.8	29519.5	35761.2	42427.9								2271.77	72.0754	84.5576	90.9339	97.5971	104.936	113.672		2271.77	-0.00662	-0.00134	0.00842	0.00386	0.01315	0.01834
		--	--	--	--	--					--	--	--	--		235.156	14222.9	18039.8	23372.2	29454.4	35579.8	42373.9
		--	--	--	--	--					--	--	--	--		233.085	14241	18090	23330.5	29429.2	35477	42365.7
		--	--	--	--	--					--	--	--	--		231.013	14241	18000.2	23282.8	29379.8	35605.9	42321.4
		--	--	--	--	--					--	--	--	--		228.94	14248.2	18033.4	23365.4	29348.5	35477.7	42250.6
		--	--	--	--	--					--	--	--	--		226.867	14239.7	18058.2	23391.3	29435.4	35717.5	42328.1
		--	--	--	--	--					--	--	--	--		224.793	14245.7	18061.3	23366.5	29329.4	35668.9	42297.1
		--	--	--	--	--					--	--	--	--		222.719	14245.7	18016.2	23433.3	29301.8	35651.8	42280.6
		--	--	--	--	--					--	--	--	--		220.644	14234.9	18009.7	23265.2	29285.1	35609.3	42168.9
		--	--	--	--	--					--	--	--	--		218.568	14224.1	18047.7	23263.4	29222.6	35535.6	42076.5
		--	--	--	--	--					--	--	--	--					--	--	--	--
		--	--	--	--	--					--	--	--	--					--	--	--	--
		--	--	--	--	--					--	--	--	--					--	--	--	--
		--	--	--	--	--					--	--	--	--					--	--	--	--
		--	--	--	--	--					--	--	--	--					--	--	--	--
		--	--	--	--	--					--	--	--	--					--	--	--	--
		--	--	--	--	--					--	--	--	--					--	--	--	--
		--	--	--	--	--					--	--	--	--					--	--	--	--

## Sheet: Figure 4
Fig. 4b				Fig. 4c											Fig. 4d
flow rate (mL min-1)	FE	Yield		electronic charge ($ kWh-1)	2000 ($ t-1)	2300 ($ t-1)	2600 ($ t-1)	2900 ($ t-1)	3200 ($ t-1)	3500 ($ t-1)	3000 ($ t-1)	electronic charge ($ kWh-1)	FE		t (h)	voltage	t (h)	voltage	t (h)	voltage	t (h)	voltage		t (h)	FE	Yield
0.25	37.88	353.35		0.01	6.95	4.91	3.8	3.1	2.62	2.26	2.92	0.03	37.88		0	1.11866	14.5624	1.21017	29.1249	1.18502	43.6873	1.33003		2	37.1707	0.69343
0.5	33.48	312.32		0.03	20.85	14.74	11.4	9.3	7.85	6.79	8.76				0.000222222	1.08196	14.5627	1.20828	29.1251	1.18503	43.6876	1.32348		6	36.7408	2.05624
1	26.89	250.84		0.05	34.74	24.57	19	15.49	13.08	11.31	14.59				0.000444444	1.06872	14.5629	1.20896	29.1253	1.18509	43.6878	1.30946		8	36.5989	2.73107
3	24.73	230.69		0.1	69.49	49.14	38	30.98	26.15	22.63	29.19				0.000666667	1.05879	14.5631	1.20964	29.1256	1.18518	43.688	1.29939		16	36.9115	5.50879
5	20.81	194.11		0.3	208.47	147.41	114.01	92.95	78.46	67.88	87.56				0.000888889	1.05108	14.5633	1.21059	29.1258	1.18516	43.6882	1.29895		18	37.091	6.22752
															0.00111	1.0391	14.5636	1.21082	29.126	1.18534	43.6885	1.29872		20	36.8195	6.86882
															0.00133	1.03566	14.5638	1.21033	29.1262	1.18498	43.6887	1.29814		24	37.8837	8.48082
															0.00156	1.0264	14.564	1.20947	29.1264	1.18479	43.6889	1.29812		26	37.2226	9.02722
															0.00178	1.01298	14.5642	1.21092	29.1267	1.18489	43.6891	1.29817		28	37.7933	9.87066
															0.002	1.00872	14.5644	1.21089	29.1269	1.18476	43.6893	1.29814		30	37.0215	10.3598
															0.00222	1.00736	14.5647	1.20925	29.1271	1.18526	43.6896	1.29771		32	36.3802	10.859
															0.00244	1.00183	14.5649	1.20981	29.1273	1.18534	43.6898	1.2974		38	37.4906	13.2886
															0.00267	1.00023	14.5651	1.21051	29.1276	1.1853	43.69	1.29725		40	37.1368	13.856
															0.00289	1.00264	14.5653	1.20925	29.1278	1.19386	43.6902	1.29732		46	36.3885	15.6134
															0.00311	1.00524	14.5656	1.20831	29.128	1.18557	43.6904	1.29704
															0.00333	1.0079	14.5658	1.20806	29.1282	1.20308	43.6907	1.29676
															0.00356	1.00588	14.566	1.20749	29.1284	1.21714	43.6909	1.30247
															0.00378	0.99903	14.5662	1.20678	29.1287	1.237	43.6911	1.33703
															0.004	0.99949	14.5664	1.20644	29.1289	1.24229	43.6913	1.36893
															0.00422	1.0014	14.5667	1.2058	29.1291	1.24095	43.6916	1.3843
															0.00444	1.00323	14.5669	1.2053	29.1293	1.24428	43.6918	1.39693
															0.00467	1.00492	14.5671	1.20508	29.1296	1.25357	43.692	1.40583
															0.00489	1.0066	14.5673	1.20491	29.1298	1.25842	43.6922	1.40902
															0.00511	1.0082	14.5676	1.20483	29.13	1.2605	43.6925	1.40992
															0.00533	1.00963	14.5678	1.20463	29.1302	1.23524	43.6927	1.40811
															0.00556	1.01103	14.568	1.20441	29.1304	1.21416	43.6929	1.40871
															0.00578	1.01245	14.5682	1.20428	29.1307	1.2044	43.6931	1.4247
															0.006	1.01378	14.5684	1.2041	29.1309	1.20031	43.6933	1.45163
															0.00622	1.01505	14.5687	1.20396	29.1311	1.21437	43.6936	1.45376
															0.00644	1.01617	14.5689	1.20376	29.1313	1.208	43.6938	1.45325
															0.00667	1.01736	14.5691	1.20373	29.1316	1.20569	43.694	1.45129
															0.00689	1.01846	14.5693	1.20406	29.1318	1.22812	43.6942	1.44691
															0.00711	1.0194	14.5696	1.20412	29.132	1.23515	43.6945	1.44244
															0.00733	1.02057	14.5698	1.20428	29.1322	1.21768	43.6947	1.43984
															0.00756	1.02153	14.57	1.20376	29.1324	1.20287	43.6949	1.44034
															0.00778	1.02241	14.5702	1.20388	29.1327	1.20548	43.6951	1.43736
															0.008	1.0236	14.5704	1.20405	29.1329	1.19993	43.6953	1.43145
															0.00822	1.03416	14.5707	1.20401	29.1331	1.18699	43.6956	1.4253
															0.00844	1.03667	14.5709	1.20459	29.1333	1.18608	43.6958	1.41981
															0.00867	1.03706	14.5711	1.2045	29.1336	1.18699	43.696	1.40232
															0.00889	1.03537	14.5713	1.20386	29.1338	1.18755	43.6962	1.36559
															0.00911	1.03294	14.5716	1.20422	29.134	1.18799	43.6964	1.34233
															0.00933	1.03194	14.5718	1.20513	29.1342	1.18799	43.6967	1.35274
															0.00956	1.03216	14.572	1.20469	29.1344	1.18754	43.6969	1.43707
															0.00978	1.03317	14.5722	1.20391	29.1347	1.18684	43.6971	1.44193
															0.01	1.03491	14.5724	1.20456	29.1349	1.18653	43.6973	1.4436
															0.01022	1.03546	14.5727	1.20606	29.1351	1.18641	43.6976	1.44445
															0.01044	1.03676	14.5729	1.2051	29.1353	1.18649	43.6978	1.44587
															0.01067	1.03827	14.5731	1.20423	29.1356	1.18665	43.698	1.44587
															0.01089	1.03838	14.5733	1.204	29.1358	1.18692	43.6982	1.44566
															0.01111	1.03817	14.5736	1.20442	29.136	1.18712	43.6985	1.44446
															0.01133	1.0383	14.5738	1.20484	29.1362	1.18736	43.6987	1.44409
															0.01156	1.0396	14.574	1.20528	29.1364	1.18749	43.6989	1.44301
															0.01178	1.04135	14.5742	1.20436	29.1367	1.18751	43.6991	1.44311
															0.012	1.04286	14.5744	1.20408	29.1369	1.18777	43.6993	1.44224
															0.01222	1.04283	14.5747	1.20422	29.1371	1.18805	43.6996	1.4405
															0.01244	1.04394	14.5749	1.20385	29.1373	1.18822	43.6998	1.43616
															0.01267	1.04539	14.5751	1.20341	29.1376	1.1883	43.7	1.43224
															0.01289	1.04616	14.5753	1.20228	29.1378	1.18853	43.7002	1.42954
															0.01311	1.04744	14.5756	1.20167	29.138	1.18867	43.7004	1.42668
															0.01333	1.04864	14.5758	1.20111	29.1382	1.18905	43.7007	1.42373
															0.01356	1.05	14.576	1.20066	29.1384	1.18927	43.7009	1.42199
															0.01378	1.05048	14.5762	1.20012	29.1387	1.18938	43.7011	1.42087
															0.014	1.05087	14.5764	1.19961	29.1389	1.1896	43.7013	1.4147
															0.01422	1.05175	14.5767	1.19962	29.1391	1.18981	43.7016	1.40468
															0.01444	1.05276	14.5769	1.19962	29.1393	1.19021	43.7018	1.39824
															0.01467	1.05287	14.5771	1.19968	29.1396	1.19044	43.702	1.39746
															0.01489	1.05272	14.5773	1.19959	29.1398	1.19057	43.7022	1.39483
															0.01511	1.05311	14.5776	1.1996	29.14	1.19071	43.7024	1.38773
															0.01533	1.05443	14.5778	1.19956	29.1402	1.19071	43.7027	1.37531
															0.01556	1.05485	14.578	1.19958	29.1404	1.19088	43.7029	1.35303
															0.01578	1.05387	14.5782	1.20001	29.1407	1.19093	43.7031	1.33745
															0.016	1.05354	14.5784	1.19998	29.1409	1.19092	43.7033	1.32735
															0.01622	1.05355	14.5787	1.19987	29.1411	1.19103	43.7036	1.3204
															0.01644	1.05375	14.5789	1.1996	29.1413	1.19121	43.7038	1.31002
															0.01667	1.05345	14.5791	1.1997	29.1416	1.1915	43.704	1.29594
															0.01689	1.05303	14.5793	1.1999	29.1418	1.19169	43.7042	1.29555
															0.01711	1.05306	14.5796	1.19969	29.142	1.19189	43.7045	1.3096
															0.01733	1.05322	14.5798	1.20061	29.1422	1.19208	43.7047	1.41085
															0.01756	1.0533	14.58	1.20039	29.1424	1.19191	43.7049	1.44795
															0.01778	1.05323	14.5802	1.19989	29.1427	1.19169	43.7051	1.46331
															0.018	1.05357	14.5804	1.20027	29.1429	1.19166	43.7053	1.46579
															0.01822	1.05385	14.5807	1.20047	29.1431	1.19168	43.7056	1.46811
															0.01844	1.0538	14.5809	1.20005	29.1433	1.19176	43.7058	1.46993
															0.01867	1.0536	14.5811	1.20016	29.1436	1.19195	43.706	1.4712
															0.01889	1.05466	14.5813	1.2007	29.1438	1.19287	43.7062	1.4714
															0.01911	1.05565	14.5816	1.20028	29.144	1.19311	43.7064	1.47223
															0.01933	1.05576	14.5818	1.2007	29.1442	1.19326	43.7067	1.4722
															0.01956	1.05552	14.582	1.20029	29.1444	1.19318	43.7069	1.47218
															0.01978	1.05562	14.5822	1.20095	29.1447	1.19318	43.7071	1.47148
															0.02	1.0563	14.5824	1.20074	29.1449	1.19296	43.7073	1.47146
															0.02022	1.05679	14.5827	1.20044	29.1451	1.19289	43.7076	1.47104
															0.02044	1.05587	14.5829	1.20024	29.1453	1.1929	43.7078	1.47075
															0.02067	1.05379	14.5831	1.20021	29.1456	1.19279	43.708	1.47064
															0.02089	1.05386	14.5833	1.2004	29.1458	1.19276	43.7082	1.47032
															0.02111	1.05435	14.5836	1.20037	29.146	1.19264	43.7084	1.46963
															0.02133	1.05482	14.5838	1.20001	29.1462	1.19301	43.7087	1.46894
															0.02156	1.0552	14.584	1.19966	29.1464	1.19335	43.7089	1.46839
															0.02178	1.0556	14.5842	1.1995	29.1467	1.19359	43.7091	1.4677
															0.022	1.05593	14.5844	1.1994	29.1469	1.19396	43.7093	1.46727
															0.02222	1.05632	14.5847	1.19932	29.1471	1.19438	43.7096	1.46719
															0.02244	1.05647	14.5849	1.19921	29.1473	1.19473	43.7098	1.46734
															0.02267	1.05682	14.5851	1.19919	29.1476	1.19482	43.71	1.46665
															0.02289	1.05708	14.5853	1.19919	29.1478	1.19501	43.7102	1.46563
															0.02311	1.05727	14.5856	1.19909	29.148	1.19518	43.7105	1.46436
															0.02333	1.05739	14.5858	1.19898	29.1482	1.19545	43.7107	1.46253
															0.02356	1.05776	14.586	1.19917	29.1484	1.19565	43.7109	1.46103
															0.02378	1.05787	14.5862	1.19913	29.1487	1.19582	43.7111	1.45891
															0.024	1.05797	14.5864	1.19902	29.1489	1.19599	43.7113	1.45578
															0.02422	1.05809	14.5867	1.19889	29.1491	1.196	43.7116	1.45158
															0.02444	1.05836	14.5869	1.19885	29.1493	1.19606	43.7118	1.44657
															0.02467	1.0585	14.5871	1.19905	29.1496	1.1961	43.712	1.44234
															0.02489	1.05878	14.5873	1.19894	29.1498	1.19632	43.7122	1.44063
															0.02511	1.05899	14.5876	1.19883	29.15	1.19634	43.7124	1.43783
															0.02533	1.05924	14.5878	1.19899	29.1502	1.19636	43.7127	1.43038
															0.02556	1.0594	14.588	1.19901	29.1504	1.19657	43.7129	1.42736
															0.02578	1.05972	14.5882	1.19892	29.1507	1.1967	43.7131	1.42332
															0.026	1.05982	14.5884	1.19886	29.1509	1.19671	43.7133	1.39864
															0.02622	1.05999	14.5887	1.19922	29.1511	1.19657	43.7136	1.35232
															0.02644	1.06028	14.5889	1.19907	29.1513	1.19616	43.7138	1.33486
															0.02667	1.06046	14.5891	1.1988	29.1516	1.19608	43.714	1.32168
															0.02689	1.06045	14.5893	1.19877	29.1518	1.19561	43.7142	1.31354
															0.02711	1.06066	14.5896	1.19867	29.152	1.19504	43.7144	1.29616
															0.02733	1.06087	14.5898	1.1985	29.1522	1.19508	43.7147	1.29438
															0.02756	1.06104	14.59	1.19861	29.1524	1.19957	43.7149	1.29394
															0.02778	1.06118	14.5902	1.19825	29.1527	1.23884	43.7151	1.29246
															0.028	1.06134	14.5904	1.1981	29.1529	1.22795	43.7153	1.29173
															0.02822	1.0615	14.5907	1.19803	29.1531	1.25255	43.7156	1.29097
															0.02844	1.06161	14.5909	1.19791	29.1533	1.27063	43.7158	1.29024
															0.02867	1.06169	14.5911	1.19782	29.1536	1.28909	43.716	1.29015
															0.02889	1.06175	14.5913	1.19773	29.1538	1.27869	43.7162	1.29032
															0.02911	1.0619	14.5916	1.19792	29.154	1.27627	43.7165	1.29062
															0.02933	1.0619	14.5918	1.1978	29.1542	1.27338	43.7167	1.29046
															0.02956	1.062	14.592	1.19769	29.1544	1.25831	43.7169	1.29054
															0.02978	1.06202	14.5922	1.19781	29.1547	1.26105	43.7171	1.29066
															0.03	1.06207	14.5924	1.19771	29.1549	1.26246	43.7173	1.2898
															0.03022	1.06227	14.5927	1.1976	29.1551	1.26949	43.7176	1.28861
															0.03044	1.06237	14.5929	1.19781	29.1553	1.27237	43.7178	1.28977
															0.03067	1.06245	14.5931	1.1977	29.1556	1.26629	43.718	1.2898
															0.03089	1.06252	14.5933	1.19751	29.1558	1.25177	43.7182	1.29076
															0.03111	1.06255	14.5936	1.19753	29.156	1.25868	43.7184	1.29137
															0.03133	1.06261	14.5938	1.19744	29.1562	1.27027	43.7187	1.29144
															0.03156	1.06266	14.594	1.19768	29.1564	1.2731	43.7189	1.29125
															0.03178	1.06267	14.5942	1.19751	29.1567	1.27412	43.7191	1.29089
															0.032	1.06265	14.5944	1.19729	29.1569	1.2515	43.7193	1.29067
															0.03222	1.06267	14.5947	1.1971	29.1571	1.22619	43.7196	1.29839
															0.03244	1.06266	14.5949	1.19703	29.1573	1.21949	43.7198	1.42202
															0.03267	1.06259	14.5951	1.19695	29.1576	1.21881	43.72	1.43956
															0.03289	1.06262	14.5953	1.19661	29.1578	1.20566	43.7202	1.4446
															0.03311	1.06253	14.5956	1.19621	29.158	1.20408	43.7204	1.4476
															0.03333	1.06245	14.5958	1.19553	29.1582	1.2187	43.7207	1.44909
															0.03356	1.06242	14.596	1.19503	29.1584	1.23788	43.7209	1.45044
															0.03378	1.06221	14.5962	1.19512	29.1587	1.23066	43.7211	1.4504
															0.034	1.06222	14.5964	1.19649	29.1589	1.21651	43.7213	1.45151
															0.03422	1.06234	14.5967	1.19646	29.1591	1.21766	43.7216	1.45257
															0.03444	1.06361	14.5969	1.19629	29.1593	1.2138	43.7218	1.45319
															0.03467	1.06586	14.5971	1.19617	29.1596	1.20505	43.722	1.45363
															0.03489	1.06789	14.5973	1.19612	29.1598	1.20438	43.7222	1.45421
															0.03511	1.07084	14.5976	1.19592	29.16	1.20407	43.7225	1.4547
															0.03533	1.07175	14.5978	1.19621	29.1602	1.20374	43.7227	1.45608
															0.03556	1.07125	14.598	1.19612	29.1604	1.20389	43.7229	1.45662
															0.03578	1.07109	14.5982	1.19639	29.1607	1.20385	43.7231	1.45731
															0.036	1.07111	14.5984	1.19635	29.1609	1.20406	43.7233	1.45754
															0.03622	1.07125	14.5987	1.19622	29.1611	1.2043	43.7236	1.4578
															0.03644	1.07126	14.5989	1.19636	29.1613	1.20449	43.7238	1.45856
															0.03667	1.07125	14.5991	1.19652	29.1616	1.20466	43.724	1.45881
															0.03689	1.07128	14.5993	1.19647	29.1618	1.20474	43.7242	1.46034
															0.03711	1.07132	14.5996	1.19657	29.162	1.20497	43.7244	1.46053
															0.03733	1.07123	14.5998	1.19656	29.1622	1.20502	43.7247	1.46005
															0.03756	1.07122	14.6	1.19652	29.1624	1.20529	43.7249	1.4608
															0.03778	1.07116	14.6002	1.19641	29.1627	1.20552	43.7251	1.46086
															0.038	1.07115	14.6004	1.1964	29.1629	1.20576	43.7253	1.45859
															0.03822	1.07101	14.6007	1.19639	29.1631	1.2061	43.7256	1.45568
															0.03844	1.07069	14.6009	1.19611	29.1633	1.20623	43.7258	1.45242
															0.03867	1.07047	14.6011	1.19583	29.1636	1.20648	43.726	1.44854
															0.03889	1.07019	14.6013	1.19557	29.1638	1.20669	43.7262	1.44492
															0.03911	1.06981	14.6016	1.19515	29.164	1.20687	43.7264	1.44186
															0.03933	1.06944	14.6018	1.19485	29.1642	1.20697	43.7267	1.43936
															0.03956	1.06908	14.602	1.19492	29.1644	1.20708	43.7269	1.43689
															0.03978	1.06888	14.6022	1.19463	29.1647	1.20718	43.7271	1.43551
															0.04	1.06855	14.6024	1.19469	29.1649	1.20716	43.7273	1.43326
															0.04022	1.06815	14.6027	1.19476	29.1651	1.20729	43.7276	1.42953
															0.04044	1.06772	14.6029	1.1947	29.1653	1.20732	43.7278	1.41952
															0.04067	1.06745	14.6031	1.19463	29.1656	1.20735	43.728	1.41545
															0.04089	1.06701	14.6033	1.19455	29.1658	1.20744	43.7282	1.40996
															0.04111	1.06638	14.6036	1.19448	29.166	1.2075	43.7285	1.37134
															0.04133	1.0658	14.6038	1.19456	29.1662	1.20787	43.7287	1.34702
															0.04156	1.0652	14.604	1.19472	29.1664	1.20823	43.7289	1.33235
															0.04178	1.06449	14.6042	1.19483	29.1667	1.20862	43.7291	1.3166
															0.042	1.06394	14.6044	1.19487	29.1669	1.2089	43.7293	1.30018
															0.04222	1.06342	14.6047	1.19491	29.1671	1.20914	43.7296	1.29746
															0.04244	1.06306	14.6049	1.19491	29.1673	1.2092	43.7298	1.29531
															0.04267	1.06286	14.6051	1.19488	29.1676	1.20927	43.73	1.29485
															0.04289	1.06255	14.6053	1.19496	29.1678	1.20935	43.7302	1.29911
															0.04311	1.06227	14.6056	1.19498	29.168	1.20933	43.7304	1.42974
															0.04333	1.06138	14.6058	1.19495	29.1682	1.20938	43.7307	1.45206
															0.04356	1.06091	14.606	1.19522	29.1684	1.20942	43.7309	1.45652
															0.04378	1.06069	14.6062	1.19555	29.1687	1.2095	43.7311	1.45859
															0.044	1.06062	14.6064	1.19546	29.1689	1.20953	43.7313	1.46012
															0.04422	1.06055	14.6067	1.19544	29.1691	1.20974	43.7316	1.4614
															0.04444	1.06041	14.6069	1.19537	29.1693	1.20981	43.7318	1.4603
															0.04467	1.06027	14.6071	1.19553	29.1696	1.20978	43.732	1.461
															0.04489	1.06014	14.6073	1.19584	29.1698	1.20983	43.7322	1.461
															0.04511	1.06005	14.6076	1.19561	29.17	1.2097	43.7325	1.459
															0.04533	1.05999	14.6078	1.19534	29.1702	1.20965	43.7327	1.45258
															0.04556	1.05989	14.608	1.19549	29.1704	1.20964	43.7329	1.44706
															0.04578	1.05965	14.6082	1.19558	29.1707	1.20971	43.7331	1.44129
															0.046	1.05961	14.6084	1.19538	29.1709	1.20966	43.7333	1.43611
															0.04622	1.05939	14.6087	1.1956	29.1711	1.20974	43.7336	1.43124
															0.04644	1.05919	14.6089	1.19545	29.1713	1.2099	43.7338	1.41995
															0.04667	1.05893	14.6091	1.1956	29.1716	1.21012	43.734	1.41392
															0.04689	1.05872	14.6093	1.19545	29.1718	1.21038	43.7342	1.4106
															0.04711	1.05856	14.6096	1.19532	29.172	1.21077	43.7345	1.40659
															0.04733	1.05833	14.6098	1.19533	29.1722	1.21123	43.7347	1.39084
															0.04756	1.05813	14.61	1.19532	29.1724	1.21144	43.7349	1.38246
															0.04778	1.05807	14.6102	1.19489	29.1727	1.21179	43.7351	1.39086
															0.048	1.05772	14.6104	1.19465	29.1729	1.21198	43.7353	1.44362
															0.04822	1.05754	14.6107	1.19447	29.1731	1.21209	43.7356	1.4609
															0.04844	1.05736	14.6109	1.19438	29.1733	1.21237	43.7358	1.4678
															0.04867	1.05721	14.6111	1.19445	29.1736	1.21269	43.736	1.46969
															0.04889	1.05706	14.6113	1.19443	29.1738	1.21302	43.7362	1.46983
															0.04911	1.05698	14.6116	1.19433	29.174	1.21328	43.7364	1.46995
															0.04933	1.05697	14.6118	1.19419	29.1742	1.21358	43.7367	1.47144
															0.04956	1.05683	14.612	1.19438	29.1744	1.214	43.7369	1.4727
															0.04978	1.05666	14.6122	1.19431	29.1747	1.21423	43.7371	1.47378
															0.05	1.05662	14.6124	1.19435	29.1749	1.21446	43.7373	1.47403
															0.05022	1.05659	14.6127	1.19434	29.1751	1.2147	43.7376	1.47439
															0.05044	1.05654	14.6129	1.19426	29.1753	1.21491	43.7378	1.47353
															0.05067	1.05648	14.6131	1.19406	29.1756	1.21565	43.738	1.47073
															0.05089	1.05649	14.6133	1.19418	29.1758	1.21574	43.7382	1.46523
															0.05111	1.05646	14.6136	1.19429	29.176	1.21595	43.7385	1.46172
															0.05133	1.05654	14.6138	1.1944	29.1762	1.21617	43.7387	1.45743
															0.05156	1.05652	14.614	1.1943	29.1764	1.21641	43.7389	1.45288
															0.05178	1.05653	14.6142	1.19436	29.1767	1.21635	43.7391	1.4522
															0.052	1.05654	14.6144	1.19424	29.1769	1.21637	43.7393	1.44636
															0.05222	1.05663	14.6147	1.19468	29.1771	1.21653	43.7396	1.45761
															0.05244	1.05662	14.6149	1.19455	29.1773	1.21667	43.7398	1.47194
															0.05267	1.05667	14.6151	1.19413	29.1776	1.21678	43.74	1.47655
															0.05289	1.05648	14.6153	1.19381	29.1778	1.21529	43.7402	1.47952
															0.05311	1.05643	14.6156	1.19472	29.178	1.21451	43.7405	1.48077
															0.05333	1.05645	14.6158	1.19456	29.1782	1.21444	43.7407	1.48096
															0.05356	1.05648	14.616	1.19398	29.1784	1.2139	43.7409	1.48126
															0.05378	1.05654	14.6162	1.19306	29.1787	1.21372	43.7411	1.48168
															0.054	1.05654	14.6164	1.19035	29.1789	1.21367	43.7413	1.48239
															0.05422	1.05649	14.6167	1.18617	29.1791	1.21364	43.7416	1.48328
															0.05444	1.05615	14.6169	1.1832	29.1793	1.2137	43.7418	1.48471
															0.05467	1.05655	14.6171	1.18134	29.1796	1.21369	43.742	1.48465
															0.05489	1.05716	14.6173	1.18076	29.1798	1.21404	43.7422	1.48527
															0.05511	1.05757	14.6176	1.18143	29.18	1.2145	43.7424	1.48643
															0.05533	1.05791	14.6178	1.18385	29.1802	1.21456	43.7427	1.48736
															0.05556	1.05817	14.618	1.18625	29.1804	1.21477	43.7429	1.48881
															0.05578	1.05842	14.6182	1.18597	29.1807	1.21509	43.7431	1.4906
															0.056	1.05857	14.6184	1.18457	29.1809	1.21538	43.7433	1.49136
															0.05622	1.05876	14.6187	1.18675	29.1811	1.21564	43.7436	1.49217
															0.05644	1.05884	14.6189	1.18638	29.1813	1.21584	43.7438	1.49229
															0.05667	1.059	14.6191	1.18462	29.1816	1.21619	43.744	1.49216
															0.05689	1.059	14.6193	1.18762	29.1818	1.21658	43.7442	1.49177
															0.05711	1.05888	14.6196	1.18729	29.182	1.2167	43.7445	1.49114
															0.05733	1.05884	14.6198	1.18879	29.1822	1.2171	43.7447	1.49091
															0.05756	1.05862	14.62	1.18984	29.1824	1.21755	43.7449	1.49043
															0.05778	1.05851	14.6202	1.19013	29.1827	1.21789	43.7451	1.49008
															0.058	1.05837	14.6204	1.18913	29.1829	1.21827	43.7453	1.49016
															0.05822	1.05835	14.6207	1.1889	29.1831	1.21856	43.7456	1.48964
															0.05844	1.05814	14.6209	1.18926	29.1833	1.21873	43.7458	1.48966
															0.05867	1.05793	14.6211	1.1892	29.1836	1.21896	43.746	1.48935
															0.05889	1.05768	14.6213	1.18925	29.1838	1.21945	43.7462	1.48742
															0.05911	1.05747	14.6216	1.18797	29.184	1.21973	43.7465	1.48204
															0.05933	1.0572	14.6218	1.18897	29.1842	1.22008	43.7467	1.47606
															0.05956	1.05706	14.622	1.1902	29.1844	1.22028	43.7469	1.46857
															0.05978	1.05702	14.6222	1.18998	29.1847	1.22062	43.7471	1.46516
															0.06	1.05694	14.6224	1.18747	29.1849	1.22077	43.7473	1.46199
															0.06022	1.0569	14.6227	1.18857	29.1851	1.22105	43.7476	1.45439
															0.06044	1.05671	14.6229	1.18952	29.1853	1.22119	43.7478	1.44953
															0.06067	1.05662	14.6231	1.18864	29.1856	1.22139	43.748	1.44407
															0.06089	1.0567	14.6233	1.18849	29.1858	1.2215	43.7482	1.43848
															0.06111	1.05669	14.6236	1.18966	29.186	1.22144	43.7484	1.40819
															0.06133	1.05664	14.6238	1.18732	29.1862	1.22141	43.7487	1.36848
															0.06156	1.05658	14.624	1.18474	29.1864	1.22151	43.7489	1.34944
															0.06178	1.05655	14.6242	1.18344	29.1867	1.22188	43.7491	1.34053
															0.062	1.05647	14.6244	1.1823	29.1869	1.2221	43.7493	1.31813
															0.06222	1.05619	14.6247	1.18064	29.1871	1.22223	43.7496	1.30792
															0.06244	1.05601	14.6249	1.17941	29.1873	1.22237	43.7498	1.30557
															0.06267	1.05586	14.6251	1.17866	29.1876	1.22256	43.75	1.30427
															0.06289	1.05562	14.6253	1.17834	29.1878	1.22259	43.7502	1.30214
															0.06311	1.05539	14.6256	1.17809	29.188	1.22262	43.7505	1.30021
															0.06333	1.05519	14.6258	1.17815	29.1882	1.22258	43.7507	1.30005
															0.06356	1.05503	14.626	1.17817	29.1884	1.22268	43.7509	1.29968
															0.06378	1.05478	14.6262	1.17936	29.1887	1.22275	43.7511	1.29983
															0.064	1.0546	14.6264	1.18014	29.1889	1.22289	43.7513	1.42386
															0.06422	1.05451	14.6267	1.17966	29.1891	1.22292	43.7516	1.43623
															0.06444	1.05416	14.6269	1.17987	29.1893	1.22286	43.7518	1.43731
															0.06467	1.05387	14.6271	1.18009	29.1896	1.22295	43.752	1.43665
															0.06489	1.05373	14.6273	1.18076	29.1898	1.22301	43.7522	1.43509
															0.06511	1.05358	14.6276	1.18277	29.19	1.22297	43.7525	1.43484
															0.06533	1.05344	14.6278	1.18134	29.1902	1.22301	43.7527	1.435
															0.06556	1.05304	14.628	1.18202	29.1904	1.22316	43.7529	1.43361
															0.06578	1.05298	14.6282	1.18347	29.1907	1.2234	43.7531	1.43786
															0.066	1.05294	14.6284	1.18227	29.1909	1.22372	43.7533	1.44961
															0.06622	1.05286	14.6287	1.18263	29.1911	1.22387	43.7536	1.44964
															0.06644	1.05279	14.6289	1.1818	29.1913	1.22413	43.7538	1.44913
															0.06667	1.05274	14.6291	1.18291	29.1916	1.2245	43.754	1.44689
															0.06689	1.05268	14.6293	1.18186	29.1918	1.22466	43.7542	1.44191
															0.06711	1.05263	14.6296	1.18336	29.192	1.22468	43.7544	1.43728
															0.06733	1.05242	14.6298	1.18317	29.1922	1.22461	43.7547	1.43542
															0.06756	1.05228	14.63	1.18166	29.1924	1.22475	43.7549	1.43288
															0.06778	1.05189	14.6302	1.18082	29.1927	1.2246	43.7551	1.43858
															0.068	1.05182	14.6304	1.18136	29.1929	1.22457	43.7553	1.45345
															0.06822	1.05171	14.6307	1.18214	29.1931	1.22479	43.7556	1.45349
															0.06844	1.05162	14.6309	1.18227	29.1933	1.22491	43.7558	1.45336
															0.06867	1.05159	14.6311	1.18231	29.1936	1.22501	43.756	1.45337
															0.06889	1.0515	14.6313	1.18176	29.1938	1.22519	43.7562	1.45226
															0.06911	1.05143	14.6316	1.18086	29.194	1.22522	43.7565	1.45161
															0.06933	1.05128	14.6318	1.18277	29.1942	1.22532	43.7567	1.44963
															0.06956	1.0512	14.632	1.18289	29.1944	1.22546	43.7569	1.44339
															0.06978	1.05111	14.6322	1.18235	29.1947	1.22558	43.7571	1.43736
															0.07	1.05109	14.6324	1.18189	29.1949	1.22567	43.7573	1.43298
															0.07022	1.05088	14.6327	1.18184	29.1951	1.22574	43.7576	1.427
															0.07044	1.05087	14.6329	1.18232	29.1953	1.22598	43.7578	1.42697
															0.07067	1.0508	14.6331	1.1809	29.1956	1.22629	43.758	1.4216
															0.07089	1.05067	14.6333	1.18293	29.1958	1.2265	43.7582	1.41502
															0.07111	1.05051	14.6336	1.18202	29.196	1.22658	43.7585	1.41032
															0.07133	1.05033	14.6338	1.18035	29.1962	1.22663	43.7587	1.40805
															0.07156	1.05012	14.634	1.17906	29.1964	1.22673	43.7589	1.40655
															0.07178	1.04989	14.6342	1.17829	29.1967	1.2268	43.7591	1.39254
															0.072	1.04968	14.6344	1.17796	29.1969	1.22694	43.7593	1.35574
															0.07222	1.04956	14.6347	1.17763	29.1971	1.22703	43.7596	1.33652
															0.07244	1.04945	14.6349	1.17757	29.1973	1.22716	43.7598	1.32814
															0.07267	1.04937	14.6351	1.17761	29.1976	1.22723	43.76	1.3082
															0.07289	1.04909	14.6353	1.17759	29.1978	1.22725	43.7602	1.30017
															0.07311	1.04887	14.6356	1.17769	29.198	1.2274	43.7604	1.29763
															0.07333	1.04877	14.6358	1.17769	29.1982	1.22748	43.7607	1.29599
															0.07356	1.04872	14.636	1.17768	29.1984	1.22761	43.7609	1.29529
															0.07378	1.04873	14.6362	1.17771	29.1987	1.2276	43.7611	1.29464
															0.074	1.04821	14.6364	1.17767	29.1989	1.22772	43.7613	1.29469
															0.07422	1.04804	14.6367	1.17781	29.1991	1.22787	43.7616	1.29461
															0.07444	1.04763	14.6369	1.17812	29.1993	1.22793	43.7618	1.29447
															0.07467	1.04752	14.6371	1.17819	29.1996	1.22807	43.762	1.29446
															0.07489	1.04752	14.6373	1.17845	29.1998	1.22834	43.7622	1.29426
															0.07511	1.04753	14.6376	1.17888	29.2	1.22856	43.7625	1.29462
															0.07533	1.04759	14.6378	1.1792	29.2002	1.22864	43.7627	1.29486
															0.07556	1.04771	14.638	1.17933	29.2004	1.22873	43.7629	1.29468
															0.07578	1.04775	14.6382	1.17946	29.2007	1.22877	43.7631	1.29474
															0.076	1.04782	14.6384	1.17899	29.2009	1.22879	43.7633	1.29484
															0.07622	1.04779	14.6387	1.18002	29.2011	1.22888	43.7636	1.29462
															0.07644	1.04773	14.6389	1.17938	29.2013	1.22891	43.7638	1.29373
															0.07667	1.04762	14.6391	1.17908	29.2016	1.22894	43.764	1.29371
															0.07689	1.04755	14.6393	1.17953	29.2018	1.22902	43.7642	1.29346
															0.07711	1.04742	14.6396	1.17925	29.202	1.22912	43.7644	1.29313
															0.07733	1.04735	14.6398	1.17959	29.2022	1.22917	43.7647	1.29347
															0.07756	1.04719	14.64	1.17954	29.2024	1.22924	43.7649	1.29473
															0.07778	1.04707	14.6402	1.1796	29.2027	1.22938	43.7651	1.29495
															0.078	1.04691	14.6404	1.17915	29.2029	1.2295	43.7653	1.29329
															0.07822	1.04665	14.6407	1.1795	29.2031	1.2296	43.7656	1.29244
															0.07844	1.04629	14.6409	1.17908	29.2033	1.22968	43.7658	1.29158
															0.07867	1.04599	14.6411	1.17998	29.2036	1.22981	43.766	1.28874
															0.07889	1.04573	14.6413	1.17996	29.2038	1.2299	43.7662	1.30305
															0.07911	1.04548	14.6416	1.17938	29.204	1.22988	43.7664	1.40238
															0.07933	1.04524	14.6418	1.18019	29.2042	1.22988	43.7667	1.40674
															0.07956	1.04514	14.642	1.17998	29.2044	1.22989	43.7669	1.41339
															0.07978	1.04478	14.6422	1.18022	29.2047	1.22987	43.7671	1.41469
															0.08	1.04447	14.6424	1.17945	29.2049	1.22983	43.7673	1.4142
															0.08022	1.04407	14.6427	1.17934	29.2051	1.22983	43.7676	1.42254
															0.08044	1.04393	14.6429	1.17937	29.2053	1.22984	43.7678	1.43218
															0.08067	1.04356	14.6431	1.17956	29.2056	1.22982	43.768	1.4379
															0.08089	1.0432	14.6433	1.17963	29.2058	1.22984	43.7682	1.44055
															0.08111	1.04295	14.6436	1.179	29.206	1.22999	43.7685	1.44316
															0.08133	1.04274	14.6438	1.17931	29.2062	1.22962	43.7687	1.44385
															0.08156	1.04254	14.644	1.17897	29.2064	1.22979	43.7689	1.44587
															0.08178	1.04237	14.6442	1.17932	29.2067	1.23	43.7691	1.44846
															0.082	1.04214	14.6444	1.17955	29.2069	1.23023	43.7693	1.45013
															0.08222	1.04194	14.6447	1.1792	29.2071	1.23032	43.7696	1.45187
															0.08244	1.04177	14.6449	1.17875	29.2073	1.23049	43.7698	1.45377
															0.08267	1.04173	14.6451	1.17858	29.2076	1.23058	43.77	1.45484
															0.08289	1.04157	14.6453	1.17861	29.2078	1.23061	43.7702	1.45606
															0.08311	1.04152	14.6456	1.17856	29.208	1.23072	43.7704	1.45744
															0.08333	1.04137	14.6458	1.17848	29.2082	1.2308	43.7707	1.45863
															0.08356	1.0412	14.646	1.17867	29.2084	1.23081	43.7709	1.45979
															0.08378	1.04113	14.6462	1.17886	29.2087	1.23087	43.7711	1.46138
															0.084	1.04115	14.6464	1.17896	29.2089	1.23095	43.7713	1.46339
															0.08422	1.04112	14.6467	1.17891	29.2091	1.23108	43.7716	1.46477
															0.08444	1.04109	14.6469	1.17877	29.2093	1.23119	43.7718	1.46596
															0.08467	1.04108	14.6471	1.17876	29.2096	1.23124	43.772	1.46758
															0.08489	1.04139	14.6473	1.17882	29.2098	1.23132	43.7722	1.46887
															0.08511	1.04171	14.6476	1.17884	29.21	1.2314	43.7724	1.47041
															0.08533	1.04191	14.6478	1.17867	29.2102	1.23157	43.7727	1.47185
															0.08556	1.04215	14.648	1.17853	29.2104	1.23163	43.7729	1.47318
															0.08578	1.04256	14.6482	1.17856	29.2107	1.23164	43.7731	1.47483
															0.086	1.04282	14.6484	1.17856	29.2109	1.23165	43.7733	1.47529
															0.08622	1.04326	14.6487	1.17842	29.2111	1.23176	43.7736	1.47603
															0.08644	1.04353	14.6489	1.17835	29.2113	1.23207	43.7738	1.47721
															0.08667	1.04373	14.6491	1.17841	29.2116	1.23232	43.774	1.47722
															0.08689	1.04399	14.6493	1.17839	29.2118	1.23254	43.7742	1.47658
															0.08711	1.04434	14.6496	1.17838	29.212	1.23267	43.7745	1.47615
															0.08733	1.04453	14.6498	1.17839	29.2122	1.2327	43.7747	1.47628
															0.08756	1.04463	14.65	1.17847	29.2124	1.23264	43.7749	1.47689
															0.08778	1.04482	14.6502	1.17825	29.2127	1.23269	43.7751	1.47658
															0.088	1.04496	14.6504	1.17804	29.2129	1.23275	43.7753	1.47698
															0.08822	1.04512	14.6507	1.17804	29.2131	1.23275	43.7756	1.47794
															0.08844	1.04522	14.6509	1.17802	29.2133	1.23289	43.7758	1.47814
															0.08867	1.04518	14.6511	1.17802	29.2136	1.23286	43.776	1.47872
															0.08889	1.04516	14.6513	1.17807	29.2138	1.23257	43.7762	1.47932
															0.08911	1.0452	14.6516	1.17806	29.214	1.23261	43.7764	1.48025
															0.08933	1.04527	14.6518	1.17805	29.2142	1.23265	43.7767	1.48067
															0.08956	1.04536	14.652	1.17813	29.2144	1.23268	43.7769	1.47971
															0.08978	1.04543	14.6522	1.17815	29.2147	1.23273	43.7771	1.47954
															0.09	1.0455	14.6524	1.17811	29.2149	1.23269	43.7773	1.47956
															0.09022	1.04558	14.6527	1.17811	29.2151	1.23268	43.7776	1.47869
															0.09044	1.04571	14.6529	1.17817	29.2153	1.23259	43.7778	1.47969
															0.09067	1.0458	14.6531	1.17819	29.2156	1.2327	43.778	1.48079
															0.09089	1.04577	14.6533	1.17836	29.2158	1.23274	43.7782	1.48099
															0.09111	1.04586	14.6536	1.17843	29.216	1.23276	43.7784	1.48193
															0.09133	1.04592	14.6538	1.17834	29.2162	1.23276	43.7787	1.48275
															0.09156	1.04606	14.654	1.17828	29.2164	1.23286	43.7789	1.48343
															0.09178	1.04624	14.6542	1.17826	29.2167	1.2328	43.7791	1.48473
															0.092	1.04633	14.6544	1.17834	29.2169	1.23264	43.7793	1.4844
															0.09222	1.04645	14.6547	1.17842	29.2171	1.2326	43.7796	1.48403
															0.09244	1.04638	14.6549	1.17843	29.2173	1.23263	43.7798	1.48472
															0.09267	1.0464	14.6551	1.17841	29.2176	1.23264	43.78	1.48524
															0.09289	1.04635	14.6553	1.1783	29.2178	1.23262	43.7802	1.4853
															0.09311	1.04638	14.6556	1.17832	29.218	1.2327	43.7805	1.4847
															0.09333	1.04629	14.6558	1.17826	29.2182	1.2327	43.7807	1.48421
															0.09356	1.04624	14.656	1.17827	29.2184	1.23274	43.7809	1.48427
															0.09378	1.04621	14.6562	1.17823	29.2187	1.23286	43.7811	1.48426
															0.094	1.04616	14.6564	1.17835	29.2189	1.23297	43.7813	1.48275
															0.09422	1.04607	14.6567	1.17839	29.2191	1.23297	43.7816	1.48124
															0.09444	1.04588	14.6569	1.17839	29.2193	1.23303	43.7818	1.4806
															0.09467	1.046	14.6571	1.17857	29.2196	1.23303	43.782	1.47911
															0.09489	1.04635	14.6573	1.17871	29.2198	1.23296	43.7822	1.4789
															0.09511	1.04669	14.6576	1.1787	29.22	1.23303	43.7824	1.47996
															0.09533	1.047	14.6578	1.17871	29.2202	1.23302	43.7827	1.48149
															0.09556	1.04722	14.658	1.17858	29.2204	1.23303	43.7829	1.48126
															0.09578	1.04734	14.6582	1.17859	29.2207	1.23305	43.7831	1.48036
															0.096	1.0473	14.6584	1.1787	29.2209	1.2332	43.7833	1.47968
															0.09622	1.04727	14.6587	1.17878	29.2211	1.23328	43.7836	1.47922
															0.09644	1.04728	14.6589	1.17888	29.2213	1.23333	43.7838	1.4789
															0.09667	1.04727	14.6591	1.17895	29.2216	1.23329	43.784	1.47913
															0.09689	1.04706	14.6593	1.1791	29.2218	1.23322	43.7842	1.47689
															0.09711	1.04619	14.6596	1.17931	29.222	1.23313	43.7844	1.47152
															0.09733	1.04583	14.6598	1.17939	29.2222	1.233	43.7847	1.46813
															0.09756	1.04561	14.66	1.17935	29.2224	1.23294	43.7849	1.46755
															0.09778	1.04544	14.6602	1.17938	29.2227	1.23297	43.7851	1.46508
															0.098	1.04518	14.6604	1.17937	29.2229	1.23303	43.7853	1.45969
															0.09822	1.04497	14.6607	1.17935	29.2231	1.23307	43.7856	1.45766
															0.09844	1.0446	14.6609	1.17938	29.2233	1.23312	43.7858	1.45693
															0.09867	1.04409	14.6611	1.17938	29.2236	1.23318	43.786	1.45366
															0.09889	1.04376	14.6613	1.17938	29.2238	1.23321	43.7862	1.44894
															0.09911	1.04341	14.6616	1.17937	29.224	1.23322	43.7865	1.44488
															0.09933	1.0434	14.6618	1.17934	29.2242	1.23326	43.7867	1.44276
															0.09956	1.04438	14.662	1.17914	29.2244	1.23334	43.7869	1.4414
															0.09978	1.04538	14.6622	1.17903	29.2247	1.2334	43.7871	1.43874
															0.1	1.04889	14.6624	1.1789	29.2249	1.23343	43.7873	1.4382
															0.10022	1.06543	14.6627	1.17891	29.2251	1.23344	43.7876	1.43691
															0.10044	1.0685	14.6629	1.17882	29.2253	1.23342	43.7878	1.43592
															0.10067	1.05693	14.6631	1.17883	29.2256	1.23346	43.788	1.43441
															0.10089	1.05167	14.6633	1.17878	29.2258	1.23352	43.7882	1.43563
															0.10111	1.0512	14.6636	1.1788	29.226	1.23351	43.7884	1.43584
															0.10133	1.04066	14.6638	1.17873	29.2262	1.23267	43.7887	1.4323
															0.10156	1.03804	14.664	1.17872	29.2264	1.23245	43.7889	1.43063
															0.10178	1.03901	14.6642	1.17874	29.2267	1.23273	43.7891	1.4314
															0.102	1.03921	14.6644	1.17862	29.2269	1.23295	43.7893	1.43082
															0.10222	1.03915	14.6647	1.17869	29.2271	1.23311	43.7896	1.42962
															0.10244	1.03902	14.6649	1.17864	29.2273	1.2334	43.7898	1.43107
															0.10267	1.03913	14.6651	1.17866	29.2276	1.23362	43.79	1.4308
															0.10289	1.03904	14.6653	1.17862	29.2278	1.23376	43.7902	1.42933
															0.10311	1.03887	14.6656	1.17867	29.228	1.23395	43.7904	1.43174
															0.10333	1.03889	14.6658	1.17858	29.2282	1.23398	43.7907	1.4313
															0.10356	1.03894	14.666	1.17858	29.2284	1.234	43.7909	1.42727
															0.10378	1.03886	14.6662	1.17861	29.2287	1.23409	43.7911	1.42434
															0.104	1.0389	14.6664	1.17859	29.2289	1.23415	43.7913	1.41439
															0.10422	1.03901	14.6667	1.17859	29.2291	1.23431	43.7916	1.40686
															0.10444	1.03902	14.6669	1.17854	29.2293	1.23439	43.7918	1.40763
															0.10467	1.03916	14.6671	1.17848	29.2296	1.23446	43.792	1.40572
															0.10489	1.03928	14.6673	1.17841	29.2298	1.23458	43.7922	1.41137
															0.10511	1.03942	14.6676	1.17839	29.23	1.23464	43.7925	1.41144
															0.10533	1.03972	14.6678	1.17839	29.2302	1.23472	43.7927	1.41014
															0.10556	1.04003	14.668	1.17845	29.2304	1.23476	43.7929	1.41011
															0.10578	1.04048	14.6682	1.17849	29.2307	1.23483	43.7931	1.40643
															0.106	1.04074	14.6684	1.17859	29.2309	1.23488	43.7933	1.39412
															0.10622	1.04097	14.6687	1.17848	29.2311	1.2349	43.7936	1.38031
															0.10644	1.04123	14.6689	1.1785	29.2313	1.23491	43.7938	1.38268
															0.10667	1.04151	14.6691	1.17858	29.2316	1.23492	43.794	1.38416
															0.10689	1.0417	14.6693	1.17859	29.2318	1.23495	43.7942	1.37883
															0.10711	1.04205	14.6696	1.17625	29.232	1.23505	43.7944	1.38048
															0.10733	1.04229	14.6698	1.17456	29.2322	1.23517	43.7947	1.37964
															0.10756	1.04251	14.67	1.18643	29.2324	1.23529	43.7949	1.3818
															0.10778	1.0426	14.6702	1.18535	29.2327	1.23554	43.7951	1.38035
															0.108	1.04274	14.6704	1.1833	29.2329	1.23603	43.7953	1.38128
															0.10822	1.04288	14.6707	1.18336	29.2331	1.23604	43.7956	1.38183
															0.10844	1.04308	14.6709	1.18409	29.2333	1.23613	43.7958	1.37542
															0.10867	1.04325	14.6711	1.18523	29.2336	1.23638	43.796	1.35924
															0.10889	1.04335	14.6713	1.18699	29.2338	1.23647	43.7962	1.34694
															0.10911	1.04346	14.6716	1.19099	29.234	1.23652	43.7965	1.32883
															0.10933	1.0436	14.6718	1.19564	29.2342	1.23663	43.7967	1.3203
															0.10956	1.04374	14.672	1.19757	29.2344	1.23667	43.7969	1.31693
															0.10978	1.04384	14.6722	1.1987	29.2347	1.23673	43.7971	1.31478
															0.11	1.04399	14.6724	1.19946	29.2349	1.23679	43.7973	1.31425
															0.11022	1.04405	14.6727	1.20017	29.2351	1.23686	43.7976	1.31395
															0.11044	1.04419	14.6729	1.20108	29.2353	1.23688	43.7978	1.31406
															0.11067	1.04421	14.6731	1.2016	29.2356	1.23682	43.798	1.31451
															0.11089	1.04416	14.6733	1.202	29.2358	1.23671	43.7982	1.31459
															0.11111	1.04412	14.6736	1.20257	29.236	1.23673	43.7985	1.31381
															0.11133	1.04418	14.6738	1.20274	29.2362	1.23675	43.7987	1.31302
															0.11156	1.04436	14.674	1.20317	29.2364	1.23675	43.7989	1.31302
															0.11178	1.04445	14.6742	1.20381	29.2367	1.23689	43.7991	1.31316
															0.112	1.04453	14.6744	1.20431	29.2369	1.23689	43.7993	1.31369
															0.11222	1.04446	14.6747	1.20472	29.2371	1.23692	43.7996	1.31388
															0.11244	1.04449	14.6749	1.20515	29.2373	1.23702	43.7998	1.3139
															0.11267	1.04469	14.6751	1.20557	29.2376	1.23701	43.8	1.31508
															0.11289	1.04475	14.6753	1.20567	29.2378	1.237	43.8002	1.31609
															0.11311	1.04482	14.6756	1.20588	29.238	1.23723	43.8004	1.31453
															0.11333	1.04497	14.6758	1.20623	29.2382	1.23714	43.8007	1.3138
															0.11356	1.04507	14.676	1.20668	29.2384	1.23705	43.8009	1.31399
															0.11378	1.04512	14.6762	1.20641	29.2387	1.2372	43.8011	1.31338
															0.114	1.04523	14.6764	1.20677	29.2389	1.23722	43.8013	1.31291
															0.11422	1.04528	14.6767	1.20653	29.2391	1.23722	43.8016	1.31272
															0.11444	1.04517	14.6769	1.20686	29.2393	1.23726	43.8018	1.31212
															0.11467	1.04499	14.6771	1.20661	29.2396	1.23736	43.802	1.31187
															0.11489	1.04569	14.6773	1.20645	29.2398	1.23749	43.8022	1.31161
															0.11511	1.0463	14.6776	1.20694	29.24	1.23754	43.8025	1.31319
															0.11533	1.04669	14.6778	1.20669	29.2402	1.23751	43.8027	1.31467
															0.11556	1.04703	14.678	1.20695	29.2404	1.23751	43.8029	1.31402
															0.11578	1.0474	14.6782	1.20677	29.2407	1.23739	43.8031	1.31389
															0.116	1.04759	14.6784	1.20719	29.2409	1.23735	43.8033	1.31344
															0.11622	1.04785	14.6787	1.20705	29.2411	1.2372	43.8036	1.31217
															0.11644	1.04798	14.6789	1.20736	29.2413	1.23721	43.8038	1.31165
															0.11667	1.04816	14.6791	1.20701	29.2416	1.23737	43.804	1.31158
															0.11689	1.04822	14.6793	1.20762	29.2418	1.23745	43.8042	1.31262
															0.11711	1.04819	14.6796	1.20708	29.242	1.2374	43.8045	1.31502
															0.11733	1.04812	14.6798	1.20755	29.2422	1.23734	43.8047	1.31533
															0.11756	1.04814	14.68	1.20738	29.2424	1.23744	43.8049	1.31578
															0.11778	1.04814	14.6802	1.20727	29.2427	1.23758	43.8051	1.31591
															0.118	1.04826	14.6804	1.20745	29.2429	1.23765	43.8053	1.31597
															0.11822	1.04825	14.6807	1.20772	29.2431	1.23775	43.8056	1.31627
															0.11844	1.04827	14.6809	1.20774	29.2433	1.23784	43.8058	1.31654
															0.11867	1.04816	14.6811	1.20756	29.2436	1.23785	43.806	1.31784
															0.11889	1.04797	14.6813	1.20809	29.2438	1.23783	43.8062	1.31785
															0.11911	1.04768	14.6816	1.2076	29.244	1.23778	43.8064	1.3149
															0.11933	1.04745	14.6818	1.20761	29.2442	1.23785	43.8067	1.31449
															0.11956	1.04733	14.682	1.20792	29.2444	1.23762	43.8069	1.31534
															0.11978	1.04711	14.6822	1.20819	29.2447	1.23756	43.8071	1.31707
															0.12	1.04707	14.6824	1.20855	29.2449	1.23747	43.8073	1.31896
															0.12022	1.04693	14.6827	1.20815	29.2451	1.23743	43.8076	1.31982
															0.12044	1.04697	14.6829	1.20841	29.2453	1.23744	43.8078	1.319
															0.12067	1.04695	14.6831	1.20878	29.2456	1.23749	43.808	1.3182
															0.12089	1.04691	14.6833	1.2091	29.2458	1.23761	43.8082	1.3169
															0.12111	1.04685	14.6836	1.20936	29.246	1.23751	43.8085	1.3109
															0.12133	1.0468	14.6838	1.20969	29.2462	1.23704	43.8087	1.31116
															0.12156	1.04675	14.684	1.20977	29.2464	1.23699	43.8089	1.31123
															0.12178	1.04606	14.6842	1.20961	29.2467	1.237	43.8091	1.3114
															0.122	1.04576	14.6844	1.20954	29.2469	1.23705	43.8093	1.31249
															0.12222	1.04566	14.6847	1.20941	29.2471	1.23706	43.8096	1.31202
															0.12244	1.04557	14.6849	1.20966	29.2473	1.23706	43.8098	1.31116
															0.12267	1.04565	14.6851	1.20939	29.2476	1.2372	43.81	1.31114
															0.12289	1.04561	14.6853	1.20975	29.2478	1.23722	43.8102	1.31281
															0.12311	1.04532	14.6856	1.20979	29.248	1.23723	43.8105	1.31281
															0.12333	1.04512	14.6858	1.20974	29.2482	1.23729	43.8107	1.31274
															0.12356	1.04507	14.686	1.20997	29.2484	1.23735	43.8109	1.31238
															0.12378	1.04507	14.6862	1.2102	29.2487	1.23735	43.8111	1.3118
															0.124	1.04511	14.6864	1.20983	29.2489	1.23738	43.8113	1.31018
															0.12422	1.04519	14.6867	1.21027	29.2491	1.23754	43.8116	1.31054
															0.12444	1.0452	14.6869	1.21051	29.2493	1.23766	43.8118	1.31057
															0.12467	1.04518	14.6871	1.20995	29.2496	1.2377	43.812	1.3118
															0.12489	1.0452	14.6873	1.21032	29.2498	1.23764	43.8122	1.31185
															0.12511	1.04523	14.6876	1.2103	29.25	1.23758	43.8124	1.31092
															0.12533	1.04524	14.6878	1.21062	29.2502	1.23738	43.8127	1.31016
															0.12556	1.04526	14.688	1.21059	29.2504	1.23736	43.8129	1.31006
															0.12578	1.04537	14.6882	1.21059	29.2507	1.23749	43.8131	1.30945
															0.126	1.04556	14.6884	1.21098	29.2509	1.23757	43.8133	1.30848
															0.12622	1.04582	14.6887	1.21057	29.2511	1.23766	43.8136	1.30774
															0.12644	1.04617	14.6889	1.21071	29.2513	1.23766	43.8138	1.30526
															0.12667	1.04654	14.6891	1.21089	29.2516	1.23776	43.814	1.32987
															0.12689	1.0468	14.6893	1.21087	29.2518	1.23779	43.8142	1.41345
															0.12711	1.04706	14.6896	1.21063	29.252	1.23782	43.8145	1.41938
															0.12733	1.04719	14.6898	1.21073	29.2522	1.23788	43.8147	1.41944
															0.12756	1.04743	14.69	1.21093	29.2524	1.23794	43.8149	1.42194
															0.12778	1.04755	14.6902	1.21056	29.2527	1.23822	43.8151	1.42284
															0.128	1.04773	14.6904	1.21023	29.2529	1.23824	43.8153	1.42223
															0.12822	1.04783	14.6907	1.21029	29.2531	1.23823	43.8156	1.42102
															0.12844	1.04793	14.6909	1.21049	29.2533	1.23839	43.8158	1.41782
															0.12867	1.04827	14.6911	1.21074	29.2536	1.23849	43.816	1.41398
															0.12889	1.04858	14.6913	1.21095	29.2538	1.2384	43.8162	1.41158
															0.12911	1.049	14.6916	1.21123	29.254	1.2384	43.8165	1.40804
															0.12933	1.0491	14.6918	1.21133	29.2542	1.23835	43.8167	1.40192
															0.12956	1.04935	14.692	1.21143	29.2544	1.23831	43.8169	1.39747
															0.12978	1.04959	14.6922	1.21164	29.2547	1.23839	43.8171	1.37584
															0.13	1.0498	14.6924	1.21199	29.2549	1.23832	43.8173	1.33995
															0.13022	1.05012	14.6927	1.21229	29.2551	1.23835	43.8176	1.3248
															0.13044	1.05036	14.6929	1.2126	29.2553	1.23841	43.8178	1.30655
															0.13067	1.05057	14.6931	1.21266	29.2556	1.23848	43.818	1.30193
															0.13089	1.05081	14.6933	1.21244	29.2558	1.23842	43.8182	1.30121
															0.13111	1.05103	14.6936	1.21208	29.256	1.23834	43.8184	1.30079
															0.13133	1.0512	14.6938	1.21241	29.2562	1.23826	43.8187	1.30012
															0.13156	1.0514	14.694	1.21191	29.2564	1.23821	43.8189	1.30022
															0.13178	1.05147	14.6942	1.21222	29.2567	1.23828	43.8191	1.30007
															0.132	1.05154	14.6944	1.21236	29.2569	1.23841	43.8193	1.3042
															0.13222	1.05184	14.6947	1.21239	29.2571	1.23852	43.8196	1.34643
															0.13244	1.05209	14.6949	1.21233	29.2573	1.23855	43.8198	1.40913
															0.13267	1.05214	14.6951	1.21274	29.2576	1.2385	43.82	1.43633
															0.13289	1.05226	14.6953	1.21285	29.2578	1.23848	43.8202	1.44411
															0.13311	1.05237	14.6956	1.21339	29.258	1.23846	43.8205	1.45934
															0.13333	1.05231	14.6958	1.21308	29.2582	1.24695	43.8207	1.4726
															0.13356	1.05234	14.696	1.21356	29.2584	1.25819	43.8209	1.47644
															0.13378	1.05245	14.6962	1.21393	29.2587	1.26726	43.8211	1.47971
															0.134	1.05247	14.6964	1.21354	29.2589	1.28612	43.8213	1.48198
															0.13422	1.05236	14.6967	1.21385	29.2591	1.29544	43.8216	1.48321
															0.13444	1.05191	14.6969	1.2138	29.2593	1.29747	43.8218	1.48348
															0.13467	1.05162	14.6971	1.21388	29.2596	1.2999	43.822	1.48331
															0.13489	1.05186	14.6973	1.21436	29.2598	1.30209	43.8222	1.48403
															0.13511	1.05212	14.6976	1.21409	29.26	1.3034	43.8225	1.48551
															0.13533	1.05247	14.6978	1.21439	29.2602	1.30464	43.8227	1.48633
															0.13556	1.05268	14.698	1.21409	29.2604	1.30586	43.8229	1.48807
															0.13578	1.05297	14.6982	1.21413	29.2607	1.30734	43.8231	1.48976
															0.136	1.05306	14.6984	1.21447	29.2609	1.30885	43.8233	1.49108
															0.13622	1.05332	14.6987	1.21474	29.2611	1.31048	43.8236	1.4924
															0.13644	1.05355	14.6989	1.21488	29.2613	1.31192	43.8238	1.49323
															0.13667	1.05368	14.6991	1.21533	29.2616	1.3131	43.824	1.49471
															0.13689	1.05362	14.6993	1.21576	29.2618	1.31366	43.8242	1.49638
															0.13711	1.05359	14.6996	1.21598	29.262	1.31425	43.8244	1.4978
															0.13733	1.05348	14.6998	1.21603	29.2622	1.31498	43.8247	1.49913
															0.13756	1.0534	14.7	1.21618	29.2624	1.3156	43.8249	1.50027
															0.13778	1.05334	14.7002	1.21653	29.2627	1.31626	43.8251	1.50191
															0.138	1.05328	14.7004	1.21709	29.2629	1.31699	43.8253	1.50339
															0.13822	1.05344	14.7007	1.21721	29.2631	1.31805	43.8256	1.50487
															0.13844	1.05332	14.7009	1.21427	29.2633	1.31871	43.8258	1.50586
															0.13867	1.05302	14.7011	1.2107	29.2636	1.31914	43.826	1.50712
															0.13889	1.05289	14.7013	1.21092	29.2638	1.31981	43.8262	1.50881
															0.13911	1.05278	14.7016	1.21195	29.264	1.32018	43.8265	1.51015
															0.13933	1.05278	14.7018	1.21328	29.2642	1.32058	43.8267	1.51189
															0.13956	1.05288	14.702	1.2143	29.2644	1.32059	43.8269	1.51307
															0.13978	1.05278	14.7022	1.21494	29.2647	1.3208	43.8271	1.51467
															0.14	1.05276	14.7024	1.21541	29.2649	1.3211	43.8273	1.51684
															0.14022	1.05283	14.7027	1.21563	29.2651	1.32163	43.8276	1.51815
															0.14044	1.05281	14.7029	1.21576	29.2653	1.3224	43.8278	1.51954
															0.14067	1.05282	14.7031	1.2159	29.2656	1.32322	43.828	1.52075
															0.14089	1.05314	14.7033	1.21603	29.2658	1.32394	43.8282	1.5227
															0.14111	1.05351	14.7036	1.21616	29.266	1.32463	43.8284	1.52474
															0.14133	1.05385	14.7038	1.21634	29.2662	1.32419	43.8287	1.52575
															0.14156	1.05426	14.704	1.21647	29.2664	1.32419	43.8289	1.52636
															0.14178	1.05448	14.7042	1.21659	29.2667	1.32478	43.8291	1.52671
															0.142	1.05479	14.7044	1.21654	29.2669	1.32519	43.8293	1.5276
															0.14222	1.05493	14.7047	1.21679	29.2671	1.32561	43.8296	1.52762
															0.14244	1.05492	14.7049	1.21701	29.2673	1.32587	43.8298	1.52809
															0.14267	1.05493	14.7051	1.21719	29.2676	1.32622	43.83	1.52844
															0.14289	1.0551	14.7053	1.2172	29.2678	1.32659	43.8302	1.52953
															0.14311	1.05531	14.7056	1.2172	29.268	1.32689	43.8304	1.53006
															0.14333	1.05492	14.7058	1.21729	29.2682	1.32712	43.8307	1.53111
															0.14356	1.05475	14.706	1.21744	29.2684	1.32756	43.8309	1.53168
															0.14378	1.05499	14.7062	1.21754	29.2687	1.32809	43.8311	1.53283
															0.144	1.05537	14.7064	1.21777	29.2689	1.32843	43.8313	1.53441
															0.14422	1.05559	14.7067	1.21801	29.2691	1.32902	43.8316	1.53378
															0.14444	1.05605	14.7069	1.21815	29.2693	1.32958	43.8318	1.53396
															0.14467	1.05632	14.7071	1.21823	29.2696	1.33003	43.832	1.53503
															0.14489	1.05645	14.7073	1.21821	29.2698	1.33027	43.8322	1.53752
															0.14511	1.05664	14.7076	1.21816	29.27	1.33061	43.8325	1.53889
															0.14533	1.05688	14.7078	1.21813	29.2702	1.33108	43.8327	1.54018
															0.14556	1.05723	14.708	1.21821	29.2704	1.33141	43.8329	1.54028
															0.14578	1.05756	14.7082	1.21832	29.2707	1.33183	43.8331	1.54092
															0.146	1.05794	14.7084	1.21851	29.2709	1.33211	43.8333	1.542
															0.14622	1.05829	14.7087	1.21856	29.2711	1.33238	43.8336	1.54292
															0.14644	1.05871	14.7089	1.21861	29.2713	1.3327	43.8338	1.54446
															0.14667	1.05898	14.7091	1.21866	29.2716	1.33314	43.834	1.54439
															0.14689	1.05944	14.7093	1.21868	29.2718	1.33387	43.8342	1.54528
															0.14711	1.05982	14.7096	1.21867	29.272	1.33464	43.8344	1.54488
															0.14733	1.06014	14.7098	1.21868	29.2722	1.33491	43.8347	1.54562
															0.14756	1.06043	14.71	1.21871	29.2724	1.33548	43.8349	1.54712
															0.14778	1.06079	14.7102	1.21879	29.2727	1.33644	43.8351	1.54553
															0.148	1.06089	14.7104	1.21826	29.2729	1.33712	43.8353	1.54509
															0.14822	1.06102	14.7107	1.21812	29.2731	1.33699	43.8356	1.54512
															0.14844	1.06108	14.7109	1.21831	29.2733	1.33567	43.8358	1.54535
															0.14867	1.06118	14.7111	1.21851	29.2736	1.33545	43.836	1.54553
															0.14889	1.06123	14.7113	1.21869	29.2738	1.3363	43.8362	1.54575
															0.14911	1.0612	14.7116	1.21877	29.274	1.33693	43.8364	1.54624
															0.14933	1.06143	14.7118	1.21884	29.2742	1.33584	43.8367	1.54586
															0.14956	1.06151	14.712	1.21883	29.2744	1.33553	43.8369	1.54592
															0.14978	1.06162	14.7122	1.21881	29.2747	1.3357	43.8371	1.54614
															0.15	1.06178	14.7124	1.21879	29.2749	1.33629	43.8373	1.54688
															0.15022	1.06196	14.7127	1.21878	29.2751	1.33688	43.8376	1.5468
															0.15044	1.06214	14.7129	1.21878	29.2753	1.33721	43.8378	1.54379
															0.15067	1.06239	14.7131	1.21866	29.2756	1.33723	43.838	1.53674
															0.15089	1.06249	14.7133	1.2185	29.2758	1.33755	43.8382	1.53238
															0.15111	1.06265	14.7136	1.21833	29.276	1.33768	43.8385	1.53043
															0.15133	1.06307	14.7138	1.21827	29.2762	1.33794	43.8387	1.5311
															0.15156	1.0634	14.714	1.21789	29.2764	1.33827	43.8389	1.53123
															0.15178	1.0636	14.7142	1.21812	29.2767	1.33839	43.8391	1.53141
															0.152	1.06367	14.7144	1.21817	29.2769	1.33837	43.8393	1.53274
															0.15222	1.06395	14.7147	1.21817	29.2771	1.33844	43.8396	1.53369
															0.15244	1.06403	14.7149	1.21796	29.2773	1.33835	43.8398	1.53312
															0.15267	1.06418	14.7151	1.21783	29.2776	1.33833	43.84	1.53211
															0.15289	1.06441	14.7153	1.21779	29.2778	1.33841	43.8402	1.53256
															0.15311	1.06461	14.7156	1.21806	29.278	1.33865	43.8404	1.5331
															0.15333	1.06477	14.7158	1.21809	29.2782	1.33883	43.8407	1.53305
															0.15356	1.06498	14.716	1.21809	29.2784	1.33891	43.8409	1.53238
															0.15378	1.06506	14.7162	1.21822	29.2787	1.3389	43.8411	1.53158
															0.154	1.06514	14.7164	1.21817	29.2789	1.33906	43.8413	1.53212
															0.15422	1.06524	14.7167	1.21832	29.2791	1.33923	43.8416	1.53318
															0.15444	1.06534	14.7169	1.2183	29.2793	1.33926	43.8418	1.53297
															0.15467	1.06522	14.7171	1.21846	29.2796	1.33949	43.842	1.53275
															0.15489	1.06535	14.7173	1.21854	29.2798	1.33957	43.8422	1.53217
															0.15511	1.06564	14.7176	1.21883	29.28	1.33958	43.8424	1.53193
															0.15533	1.06575	14.7178	1.21911	29.2802	1.33965	43.8427	1.53224
															0.15556	1.06585	14.718	1.2195	29.2804	1.3399	43.8429	1.5326
															0.15578	1.06602	14.7182	1.21949	29.2807	1.34006	43.8431	1.53257
															0.156	1.06614	14.7184	1.21941	29.2809	1.34006	43.8433	1.53309
															0.15622	1.06625	14.7187	1.21963	29.2811	1.34012	43.8436	1.53247
															0.15644	1.06631	14.7189	1.21965	29.2813	1.3402	43.8438	1.53109
															0.15667	1.06641	14.7191	1.21979	29.2816	1.34039	43.844	1.53002
															0.15689	1.0666	14.7193	1.21994	29.2818	1.34037	43.8442	1.52955
															0.15711	1.06676	14.7196	1.21986	29.282	1.34035	43.8445	1.52808
															0.15733	1.06695	14.7198	1.22001	29.2822	1.34046	43.8447	1.52633
															0.15756	1.0669	14.72	1.21998	29.2824	1.34058	43.8449	1.52635
															0.15778	1.06697	14.7202	1.21982	29.2827	1.34069	43.8451	1.52696
															0.158	1.06701	14.7204	1.21986	29.2829	1.34068	43.8453	1.52641
															0.15822	1.0671	14.7207	1.21948	29.2831	1.34067	43.8456	1.5261
															0.15844	1.06707	14.7209	1.21946	29.2833	1.34068	43.8458	1.52503
															0.15867	1.06699	14.7211	1.21949	29.2836	1.34078	43.846	1.5237
															0.15889	1.06683	14.7213	1.21944	29.2838	1.34091	43.8462	1.52098
															0.15911	1.06673	14.7216	1.21948	29.284	1.34105	43.8464	1.51691
															0.15933	1.0666	14.7218	1.21962	29.2842	1.34118	43.8467	1.51385
															0.15956	1.06635	14.722	1.21981	29.2844	1.34126	43.8469	1.51357
															0.15978	1.06672	14.7222	1.21995	29.2847	1.34118	43.8471	1.51039
															0.16	1.06675	14.7224	1.22	29.2849	1.34118	43.8473	1.50568
															0.16022	1.06678	14.7227	1.21987	29.2851	1.34132	43.8476	1.50124
															0.16044	1.06682	14.7229	1.22006	29.2853	1.34133	43.8478	1.49679
															0.16067	1.06682	14.7231	1.22025	29.2856	1.34129	43.848	1.49411
															0.16089	1.06707	14.7233	1.22039	29.2858	1.34122	43.8482	1.49466
															0.16111	1.06712	14.7236	1.22055	29.286	1.34127	43.8484	1.49302
															0.16133	1.06699	14.7238	1.22072	29.2862	1.34106	43.8487	1.4866
															0.16156	1.06686	14.724	1.22086	29.2864	1.34041	43.8489	1.47991
															0.16178	1.06678	14.7242	1.22091	29.2867	1.34027	43.8491	1.47448
															0.162	1.06657	14.7244	1.22102	29.2869	1.34047	43.8493	1.46852
															0.16222	1.06646	14.7247	1.22128	29.2871	1.34062	43.8496	1.40953
															0.16244	1.06639	14.7249	1.22144	29.2873	1.34088	43.8498	1.362
															0.16267	1.06635	14.7251	1.22145	29.2876	1.34099	43.85	1.35676
															0.16289	1.06635	14.7253	1.22173	29.2878	1.34114	43.8502	1.3664
															0.16311	1.06627	14.7256	1.22193	29.288	1.34141	43.8505	1.38438
															0.16333	1.06621	14.7258	1.22206	29.2882	1.34144	43.8507	1.38538
															0.16356	1.06626	14.726	1.22198	29.2884	1.34168	43.8509	1.4039
															0.16378	1.06637	14.7262	1.22189	29.2887	1.34177	43.8511	1.41258
															0.164	1.06652	14.7264	1.22203	29.2889	1.34189	43.8513	1.41148
															0.16422	1.06684	14.7267	1.22225	29.2891	1.34201	43.8516	1.41613
															0.16444	1.06723	14.7269	1.2223	29.2893	1.34217	43.8518	1.42121
															0.16467	1.06749	14.7271	1.22231	29.2896	1.3423	43.852	1.42297
															0.16489	1.06755	14.7273	1.22232	29.2898	1.3425	43.8522	1.42421
															0.16511	1.06763	14.7276	1.22232	29.29	1.34282	43.8524	1.4257
															0.16533	1.0676	14.7278	1.2223	29.2902	1.34323	43.8527	1.4277
															0.16556	1.06762	14.728	1.22232	29.2904	1.3435	43.8529	1.4279
															0.16578	1.06764	14.7282	1.22243	29.2907	1.34379	43.8531	1.43015
															0.166	1.06759	14.7284	1.22248	29.2909	1.34412	43.8533	1.4305
															0.16622	1.06741	14.7287	1.22252	29.2911	1.345	43.8536	1.4288
															0.16644	1.06676	14.7289	1.22253	29.2913	1.34537	43.8538	1.4248
															0.16667	1.06655	14.7291	1.22259	29.2916	1.34561	43.854	1.42293
															0.16689	1.06642	14.7293	1.22254	29.2918	1.34586	43.8542	1.41868
															0.16711	1.06633	14.7296	1.22255	29.292	1.34608	43.8544	1.41844
															0.16733	1.0663	14.7298	1.22267	29.2922	1.34639	43.8547	1.41371
															0.16756	1.06628	14.73	1.2227	29.2924	1.34666	43.8549	1.40629
															0.16778	1.0664	14.7302	1.22264	29.2927	1.3469	43.8551	1.40378
															0.168	1.0665	14.7304	1.22211	29.2929	1.34688	43.8553	1.39933
															0.16822	1.06668	14.7307	1.22194	29.2931	1.34682	43.8556	1.36891
															0.16844	1.06687	14.7309	1.2219	29.2933	1.34706	43.8558	1.33601
															0.16867	1.06695	14.7311	1.22185	29.2936	1.34716	43.856	1.32496
															0.16889	1.06711	14.7313	1.22191	29.2938	1.34726	43.8562	1.31323
															0.16911	1.06723	14.7316	1.22203	29.294	1.34724	43.8565	1.32739
															0.16933	1.06737	14.7318	1.22365	29.2942	1.34731	43.8567	1.36103
															0.16956	1.06926	14.732	1.22537	29.2944	1.3474	43.8569	1.43217
															0.16978	1.07647	14.7322	1.2257	29.2947	1.3473	43.8571	1.44258
															0.17	1.09795	14.7324	1.22598	29.2949	1.3472	43.8573	1.44592
															0.17022	1.10826	14.7327	1.22609	29.2951	1.34695	43.8576	1.44795
															0.17044	1.10106	14.7329	1.22606	29.2953	1.34676	43.8578	1.44904
															0.17067	1.08395	14.7331	1.22601	29.2956	1.34674	43.858	1.45082
															0.17089	1.08264	14.7333	1.22631	29.2958	1.34663	43.8582	1.45217
															0.17111	1.08298	14.7336	1.22651	29.296	1.34662	43.8584	1.4541
															0.17133	1.06612	14.7338	1.22661	29.2962	1.34643	43.8587	1.45651
															0.17156	1.06543	14.734	1.22664	29.2964	1.34647	43.8589	1.4581
															0.17178	1.06648	14.7342	1.22654	29.2967	1.34656	43.8591	1.45935
															0.172	1.06684	14.7344	1.22676	29.2969	1.3467	43.8593	1.45975
															0.17222	1.06702	14.7347	1.2267	29.2971	1.34652	43.8596	1.46064
															0.17244	1.06721	14.7349	1.229	29.2973	1.34653	43.8598	1.46142
															0.17267	1.06744	14.7351	1.22951	29.2976	1.34666	43.86	1.46206
															0.17289	1.06771	14.7353	1.2296	29.2978	1.34677	43.8602	1.46426
															0.17311	1.06807	14.7356	1.23005	29.298	1.34688	43.8605	1.46643
															0.17333	1.0685	14.7358	1.2301	29.2982	1.34694	43.8607	1.4672
															0.17356	1.06887	14.736	1.23027	29.2984	1.34723	43.8609	1.46732
															0.17378	1.0693	14.7362	1.2306	29.2987	1.34727	43.8611	1.46616
															0.174	1.06976	14.7364	1.23093	29.2989	1.34728	43.8613	1.46363
															0.17422	1.07032	14.7367	1.23117	29.2991	1.34744	43.8616	1.46299
															0.17444	1.07081	14.7369	1.23193	29.2993	1.34748	43.8618	1.46068
															0.17467	1.07082	14.7371	1.23212	29.2996	1.34773	43.862	1.45963
															0.17489	1.07087	14.7373	1.23235	29.2998	1.34774	43.8622	1.46063
															0.17511	1.07102	14.7376	1.23251	29.3	1.34785	43.8625	1.46134
															0.17533	1.07141	14.7378	1.23258	29.3002	1.34777	43.8627	1.46184
															0.17556	1.07181	14.738	1.23258	29.3004	1.34799	43.8629	1.4629
															0.17578	1.07221	14.7382	1.2326	29.3007	1.34823	43.8631	1.46389
															0.176	1.07253	14.7384	1.23248	29.3009	1.34826	43.8633	1.46385
															0.17622	1.0728	14.7387	1.23238	29.3011	1.34833	43.8636	1.46408
															0.17644	1.07295	14.7389	1.23217	29.3013	1.34824	43.8638	1.46515
															0.17667	1.07318	14.7391	1.23182	29.3016	1.34839	43.864	1.46455
															0.17689	1.0733	14.7393	1.23166	29.3018	1.34831	43.8642	1.46284
															0.17711	1.07369	14.7396	1.23176	29.302	1.3483	43.8644	1.46179
															0.17733	1.07393	14.7398	1.23214	29.3022	1.34831	43.8647	1.4625
															0.17756	1.074	14.74	1.23268	29.3024	1.34818	43.8649	1.46454
															0.17778	1.07408	14.7402	1.23263	29.3027	1.34807	43.8651	1.46423
															0.178	1.07414	14.7404	1.23255	29.3029	1.34773	43.8653	1.46255
															0.17822	1.07423	14.7407	1.23256	29.3031	1.34767	43.8656	1.46171
															0.17844	1.07432	14.7409	1.23262	29.3033	1.34764	43.8658	1.45948
															0.17867	1.0739	14.7411	1.23255	29.3036	1.34801	43.866	1.45639
															0.17889	1.07372	14.7413	1.23243	29.3038	1.34846	43.8662	1.45553
															0.17911	1.07373	14.7416	1.23226	29.304	1.34884	43.8665	1.45695
															0.17933	1.07404	14.7418	1.23222	29.3042	1.3491	43.8667	1.45691
															0.17956	1.07435	14.742	1.23228	29.3044	1.34853	43.8669	1.45277
															0.17978	1.07452	14.7422	1.23234	29.3047	1.34873	43.8671	1.44885
															0.18	1.0746	14.7424	1.23239	29.3049	1.34919	43.8673	1.44505
															0.18022	1.0748	14.7427	1.23246	29.3051	1.34901	43.8676	1.44255
															0.18044	1.07473	14.7429	1.23249	29.3053	1.34889	43.8678	1.44066
															0.18067	1.0746	14.7431	1.23233	29.3056	1.34804	43.868	1.43859
															0.18089	1.07438	14.7433	1.23215	29.3058	1.34776	43.8682	1.43724
															0.18111	1.07415	14.7436	1.23216	29.306	1.34793	43.8685	1.43278
															0.18133	1.07395	14.7438	1.23231	29.3062	1.34804	43.8687	1.42753
															0.18156	1.0738	14.744	1.23237	29.3064	1.347	43.8689	1.42565
															0.18178	1.07367	14.7442	1.2324	29.3067	1.34663	43.8691	1.4261
															0.182	1.07356	14.7444	1.2324	29.3069	1.34645	43.8693	1.40929
															0.18222	1.07266	14.7447	1.23245	29.3071	1.34625	43.8696	1.3752
															0.18244	1.0725	14.7449	1.23252	29.3073	1.34635	43.8698	1.35537
															0.18267	1.07246	14.7451	1.23265	29.3076	1.34666	43.87	1.34665
															0.18289	1.07247	14.7453	1.23278	29.3078	1.34725	43.8702	1.32686
															0.18311	1.07249	14.7456	1.23291	29.308	1.34749	43.8704	1.31945
															0.18333	1.07214	14.7458	1.23295	29.3082	1.34773	43.8707	1.31697
															0.18356	1.0717	14.746	1.23298	29.3084	1.34797	43.8709	1.31588
															0.18378	1.07178	14.7462	1.23309	29.3087	1.34812	43.8711	1.31598
															0.184	1.07203	14.7464	1.23333	29.3089	1.34819	43.8713	1.31589
															0.18422	1.07222	14.7467	1.23333	29.3091	1.34839	43.8716	1.31679
															0.18444	1.07254	14.7469	1.23326	29.3093	1.34856	43.8718	1.31953
															0.18467	1.07293	14.7471	1.23329	29.3096	1.34888	43.872	1.3194
															0.18489	1.07301	14.7473	1.23363	29.3098	1.34936	43.8722	1.31904
															0.18511	1.07313	14.7476	1.23364	29.31	1.34959	43.8725	1.33363
															0.18533	1.07328	14.7478	1.23372	29.3102	1.34961	43.8727	1.43397
															0.18556	1.07351	14.748	1.23369	29.3104	1.34908	43.8729	1.44944
															0.18578	1.07368	14.7482	1.23392	29.3107	1.34923	43.8731	1.45288
															0.186	1.0739	14.7484	1.23394	29.3109	1.34927	43.8733	1.45605
															0.18622	1.07399	14.7487	1.23418	29.3111	1.34899	43.8736	1.46012
															0.18644	1.0741	14.7489	1.2342	29.3113	1.3492	43.8738	1.46122
															0.18667	1.07422	14.7491	1.23427	29.3116	1.34838	43.874	1.46193
															0.18689	1.07431	14.7493	1.23436	29.3118	1.34858	43.8742	1.46277
															0.18711	1.07442	14.7496	1.23431	29.312	1.34907	43.8745	1.46377
															0.18733	1.07454	14.7498	1.23424	29.3122	1.34952	43.8747	1.46454
															0.18756	1.0747	14.75	1.23407	29.3124	1.34995	43.8749	1.46581
															0.18778	1.07491	14.7502	1.23415	29.3127	1.35024	43.8751	1.46909
															0.188	1.07515	14.7504	1.23403	29.3129	1.35049	43.8753	1.47084
															0.18822	1.07554	14.7507	1.23371	29.3131	1.35068	43.8756	1.47172
															0.18844	1.07576	14.7509	1.23366	29.3133	1.351	43.8758	1.47233
															0.18867	1.07596	14.7511	1.23366	29.3136	1.35157	43.876	1.47337
															0.18889	1.07619	14.7513	1.23367	29.3138	1.35163	43.8762	1.47411
															0.18911	1.07648	14.7516	1.23355	29.314	1.35172	43.8764	1.47383
															0.18933	1.07677	14.7518	1.23344	29.3142	1.3519	43.8767	1.47397
															0.18956	1.07715	14.752	1.23338	29.3144	1.35217	43.8769	1.47388
															0.18978	1.07746	14.7522	1.23322	29.3147	1.3525	43.8771	1.47419
															0.19	1.07775	14.7524	1.23304	29.3149	1.35267	43.8773	1.47558
															0.19022	1.0781	14.7527	1.23281	29.3151	1.3528	43.8776	1.47602
															0.19044	1.07828	14.7529	1.23273	29.3153	1.35286	43.8778	1.47612
															0.19067	1.07862	14.7531	1.23251	29.3156	1.35286	43.878	1.47615
															0.19089	1.07887	14.7533	1.23229	29.3158	1.35296	43.8782	1.47436
															0.19111	1.07911	14.7536	1.2321	29.316	1.353	43.8785	1.47246
															0.19133	1.0794	14.7538	1.23197	29.3162	1.3528	43.8787	1.47136
															0.19156	1.07955	14.754	1.23203	29.3164	1.3528	43.8789	1.4672
															0.19178	1.07958	14.7542	1.23209	29.3167	1.35268	43.8791	1.46626
															0.192	1.07976	14.7544	1.23238	29.3169	1.35301	43.8793	1.46594
															0.19222	1.08002	14.7547	1.23264	29.3171	1.35294	43.8796	1.46631
															0.19244	1.08027	14.7549	1.2328	29.3173	1.35279	43.8798	1.46667
															0.19267	1.0809	14.7551	1.23273	29.3176	1.35282	43.88	1.46665
															0.19289	1.08113	14.7553	1.23274	29.3178	1.35281	43.8802	1.46788
															0.19311	1.08144	14.7556	1.23277	29.318	1.35288	43.8805	1.46896
															0.19333	1.08175	14.7558	1.23292	29.3182	1.35319	43.8807	1.46889
															0.19356	1.08196	14.756	1.2331	29.3184	1.35342	43.8809	1.46951
															0.19378	1.08224	14.7562	1.23327	29.3187	1.35366	43.8811	1.46736
															0.194	1.08247	14.7564	1.23329	29.3189	1.35404	43.8813	1.46654
															0.19422	1.0826	14.7567	1.23348	29.3191	1.35367	43.8816	1.46642
															0.19444	1.08275	14.7569	1.2335	29.3193	1.35389	43.8818	1.46505
															0.19467	1.0827	14.7571	1.23369	29.3196	1.35425	43.882	1.4643
															0.19489	1.08276	14.7573	1.23398	29.3198	1.35323	43.8822	1.46363
															0.19511	1.08303	14.7576	1.23403	29.32	1.35351	43.8824	1.46315
															0.19533	1.08343	14.7578	1.23414	29.3202	1.35301	43.8827	1.46371
															0.19556	1.08375	14.758	1.23413	29.3204	1.35235	43.8829	1.46245
															0.19578	1.08404	14.7582	1.23415	29.3207	1.3527	43.8831	1.46204
															0.196	1.08455	14.7584	1.23416	29.3209	1.35311	43.8833	1.46207
															0.19622	1.08506	14.7587	1.23418	29.3211	1.35354	43.8836	1.46197
															0.19644	1.08538	14.7589	1.23421	29.3213	1.35366	43.8838	1.4621
															0.19667	1.08568	14.7591	1.23421	29.3216	1.35386	43.884	1.46089
															0.19689	1.08611	14.7593	1.23428	29.3218	1.35401	43.8842	1.46018
															0.19711	1.0864	14.7596	1.23424	29.322	1.35422	43.8845	1.46068
															0.19733	1.08667	14.7598	1.23412	29.3222	1.35446	43.8847	1.46017
															0.19756	1.08698	14.76	1.23407	29.3224	1.35454	43.8849	1.45741
															0.19778	1.08717	14.7602	1.23441	29.3227	1.35468	43.8851	1.45675
															0.198	1.08743	14.7604	1.23459	29.3229	1.35485	43.8853	1.45429
															0.19822	1.08778	14.7607	1.23454	29.3231	1.35501	43.8856	1.45216
															0.19844	1.0879	14.7609	1.23449	29.3233	1.35512	43.8858	1.44972
															0.19867	1.08794	14.7611	1.23422	29.3236	1.35539	43.886	1.44664
															0.19889	1.08819	14.7613	1.23398	29.3238	1.35564	43.8862	1.44354
															0.19911	1.08846	14.7616	1.23414	29.324	1.35588	43.8865	1.44126
															0.19933	1.08862	14.7618	1.23412	29.3242	1.35606	43.8867	1.43595
															0.19956	1.08877	14.762	1.2341	29.3244	1.3561	43.8869	1.4332
															0.19978	1.08867	14.7622	1.23403	29.3247	1.35616	43.8871	1.42869
															0.2	1.08857	14.7624	1.234	29.3249	1.35654	43.8873	1.41883
															0.20022	1.08761	14.7627	1.23413	29.3251	1.35704	43.8876	1.38364
															0.20044	1.08712	14.7629	1.23397	29.3253	1.35752	43.8878	1.36406
															0.20067	1.08696	14.7631	1.23357	29.3256	1.35668	43.888	1.35616
															0.20089	1.08671	14.7633	1.23367	29.3258	1.356	43.8882	1.34952
															0.20111	1.08655	14.7636	1.23386	29.326	1.35614	43.8884	1.32805
															0.20133	1.08639	14.7638	1.2338	29.3262	1.35633	43.8887	1.31882
															0.20156	1.08621	14.764	1.23385	29.3264	1.35576	43.8889	1.31748
															0.20178	1.0861	14.7642	1.23384	29.3267	1.35563	43.8891	1.31744
															0.202	1.08627	14.7644	1.2339	29.3269	1.35557	43.8893	1.31587
															0.20222	1.08631	14.7647	1.23405	29.3271	1.3555	43.8896	1.31591
															0.20244	1.08649	14.7649	1.23405	29.3273	1.35559	43.8898	1.31246
															0.20267	1.08654	14.7651	1.23408	29.3276	1.35583	43.89	1.31112
															0.20289	1.08667	14.7653	1.23406	29.3278	1.35605	43.8902	1.31142
															0.20311	1.08675	14.7656	1.23402	29.328	1.35469	43.8905	1.34649
															0.20333	1.08713	14.7658	1.23415	29.3282	1.35475	43.8907	1.43414
															0.20356	1.08745	14.766	1.23396	29.3284	1.35512	43.8909	1.45311
															0.20378	1.08766	14.7662	1.23359	29.3287	1.35549	43.8911	1.45618
															0.204	1.08796	14.7664	1.23334	29.3289	1.35611	43.8913	1.46028
															0.20422	1.08798	14.7667	1.23315	29.3291	1.35663	43.8916	1.46266
															0.20444	1.08798	14.7669	1.23312	29.3293	1.35682	43.8918	1.46422
															0.20467	1.08797	14.7671	1.23326	29.3296	1.35709	43.892	1.46542
															0.20489	1.08795	14.7673	1.23311	29.3298	1.35724	43.8922	1.4673
															0.20511	1.08802	14.7676	1.23309	29.33	1.35748	43.8924	1.46903
															0.20533	1.08801	14.7678	1.23311	29.3302	1.35761	43.8927	1.47104
															0.20556	1.088	14.768	1.23287	29.3304	1.3578	43.8929	1.47288
															0.20578	1.08811	14.7682	1.23251	29.3307	1.35823	43.8931	1.47494
															0.206	1.08828	14.7684	1.23179	29.3309	1.35841	43.8933	1.47697
															0.20622	1.08842	14.7687	1.2313	29.3311	1.35875	43.8936	1.47609
															0.20644	1.08862	14.7689	1.23304	29.3313	1.35903	43.8938	1.47023
															0.20667	1.08896	14.7691	1.23509	29.3316	1.35931	43.894	1.46903
															0.20689	1.08936	14.7693	1.22956	29.3318	1.3596	43.8942	1.4692
															0.20711	1.0899	14.7696	1.22387	29.332	1.36017	43.8944	1.47065
															0.20733	1.0903	14.7698	1.2197	29.3322	1.36066	43.8947	1.47097
															0.20756	1.09073	14.77	1.20005	29.3324	1.36121	43.8949	1.4707
															0.20778	1.09119	14.7702	1.17756	29.3327	1.36156	43.8951	1.46987
															0.208	1.0915	14.7704	1.17252	29.3329	1.36174	43.8953	1.47032
															0.20822	1.09188	14.7707	1.16975	29.3331	1.36197	43.8956	1.46989
															0.20844	1.09238	14.7709	1.16772	29.3333	1.3625	43.8958	1.46767
															0.20867	1.09295	14.7711	1.16264	29.3336	1.36317	43.896	1.46545
															0.20889	1.0933	14.7713	1.16215	29.3338	1.36394	43.8962	1.46229
															0.20911	1.09378	14.7716	1.16211	29.334	1.36368	43.8965	1.46233
															0.20933	1.09439	14.7718	1.16194	29.3342	1.36405	43.8967	1.46105
															0.20956	1.09489	14.772	1.16179	29.3344	1.36326	43.8969	1.45737
															0.20978	1.09529	14.7722	1.16176	29.3347	1.36293	43.8971	1.44995
															0.21	1.09479	14.7724	1.16178	29.3349	1.36217	43.8973	1.44432
															0.21022	1.09439	14.7727	1.16174	29.3351	1.36189	43.8976	1.43876
															0.21044	1.09443	14.7729	1.16153	29.3353	1.36223	43.8978	1.43772
															0.21067	1.09449	14.7731	1.16083	29.3356	1.36272	43.898	1.43731
															0.21089	1.09494	14.7733	1.1613	29.3358	1.36331	43.8982	1.43244
															0.21111	1.0951	14.7736	1.15942	29.336	1.36266	43.8984	1.42713
															0.21133	1.09557	14.7738	1.15979	29.3362	1.36235	43.8987	1.42317
															0.21156	1.09605	14.774	1.15992	29.3364	1.36261	43.8989	1.41106
															0.21178	1.09665	14.7742	1.16003	29.3367	1.36145	43.8991	1.37701
															0.212	1.09711	14.7744	1.1602	29.3369	1.3613	43.8993	1.35878
															0.21222	1.09759	14.7747	1.16079	29.3371	1.36172	43.8996	1.35121
															0.21244	1.09749	14.7749	1.1612	29.3373	1.36247	43.8998	1.34357
															0.21267	1.09707	14.7751	1.16177	29.3376	1.3628	43.9	1.3249
															0.21289	1.09707	14.7753	1.16216	29.3378	1.36315	43.9002	1.32217
															0.21311	1.09822	14.7756	1.16268	29.338	1.36332	43.9004	1.31788
															0.21333	1.10151	14.7758	1.16321	29.3382	1.36343	43.9007	1.31488
															0.21356	1.1026	14.776	1.16367	29.3384	1.3635	43.9009	1.31503
															0.21378	1.10301	14.7762	1.16389	29.3387	1.36358	43.9011	1.33708
															0.214	1.10501	14.7764	1.164	29.3389	1.36366	43.9013	1.43646
															0.21422	1.11363	14.7767	1.18428	29.3391	1.36373	43.9016	1.45961
															0.21444	1.13557	14.7769	1.19745	29.3393	1.36376	43.9018	1.46783
															0.21467	1.14449	14.7771	1.19882	29.3396	1.36385	43.902	1.47251
															0.21489	1.144	14.7773	1.19884	29.3398	1.36403	43.9022	1.47593
															0.21511	1.1464	14.7776	1.18118	29.34	1.36431	43.9025	1.47767
															0.21533	1.14781	14.7778	1.174	29.3402	1.36494	43.9027	1.47903
															0.21556	1.1491	14.778	1.17002	29.3404	1.36551	43.9029	1.48087
															0.21578	1.1499	14.7782	1.16579	29.3407	1.36622	43.9031	1.48288
															0.216	1.14994	14.7784	1.16371	29.3409	1.36402	43.9033	1.47882
															0.21622	1.15	14.7787	1.16405	29.3411	1.364	43.9036	1.47828
															0.21644	1.1495	14.7789	1.16423	29.3413	1.36461	43.9038	1.47727
															0.21667	1.14744	14.7791	1.16561	29.3416	1.36677	43.904	1.47705
															0.21689	1.12644	14.7793	1.18074	29.3418	1.36771	43.9042	1.47746
															0.21711	1.11747	14.7796	1.19096	29.342	1.36779	43.9044	1.47813
															0.21733	1.11698	14.7798	1.1795	29.3422	1.36745	43.9047	1.47946
															0.21756	1.11929	14.78	1.1746	29.3424	1.36613	43.9049	1.48227
															0.21778	1.09649	14.7802	1.17394	29.3427	1.36629	43.9051	1.48318
															0.218	1.09596	14.7804	1.16987	29.3429	1.36674	43.9053	1.48276
															0.21822	1.09658	14.7807	1.16902	29.3431	1.36738	43.9056	1.48233
															0.21844	1.09705	14.7809	1.16904	29.3433	1.36674	43.9058	1.48254
															0.21867	1.0973	14.7811	1.16923	29.3436	1.36638	43.906	1.48425
															0.21889	1.09735	14.7813	1.16934	29.3438	1.36673	43.9062	1.48412
															0.21911	1.09747	14.7816	1.16936	29.344	1.36741	43.9064	1.48416
															0.21933	1.09755	14.7818	1.16931	29.3442	1.3681	43.9067	1.48482
															0.21956	1.09776	14.782	1.16941	29.3444	1.36845	43.9069	1.48449
															0.21978	1.098	14.7822	1.16934	29.3447	1.36881	43.9071	1.48438
															0.22	1.09826	14.7824	1.16925	29.3449	1.36896	43.9073	1.48478
															0.22022	1.09854	14.7827	1.16892	29.3451	1.36918	43.9076	1.48633
															0.22044	1.09887	14.7829	1.16864	29.3453	1.36981	43.9078	1.48395
															0.22067	1.09895	14.7831	1.1685	29.3456	1.37048	43.908	1.4801
															0.22089	1.09921	14.7833	1.16825	29.3458	1.37088	43.9082	1.47957
															0.22111	1.09958	14.7836	1.18868	29.346	1.37041	43.9085	1.47739
															0.22133	1.09964	14.7838	1.19839	29.3462	1.37081	43.9087	1.47682
															0.22156	1.09967	14.784	1.19136	29.3464	1.37053	43.9089	1.47616
															0.22178	1.09975	14.7842	1.19066	29.3467	1.36852	43.9091	1.47612
															0.222	1.0999	14.7844	1.19782	29.3469	1.3683	43.9093	1.47613
															0.22222	1.09983	14.7847	1.17502	29.3471	1.36835	43.9096	1.47523
															0.22244	1.09979	14.7849	1.17184	29.3473	1.36843	43.9098	1.47502
															0.22267	1.09969	14.7851	1.1679	29.3476	1.36845	43.91	1.47428
															0.22289	1.09888	14.7853	1.16599	29.3478	1.36802	43.9102	1.47406
															0.22311	1.09775	14.7856	1.16582	29.348	1.36722	43.9104	1.47474
															0.22333	1.09752	14.7858	1.16589	29.3482	1.36742	43.9107	1.47421
															0.22356	1.09754	14.786	1.16603	29.3484	1.36796	43.9109	1.47332
															0.22378	1.09766	14.7862	1.16622	29.3487	1.36864	43.9111	1.47208
															0.224	1.09792	14.7864	1.16636	29.3489	1.36932	43.9113	1.47231
															0.22422	1.09826	14.7867	1.16655	29.3491	1.36986	43.9116	1.47333
															0.22444	1.09852	14.7869	1.16667	29.3493	1.37026	43.9118	1.47285
															0.22467	1.0988	14.7871	1.1669	29.3496	1.37059	43.912	1.4714
															0.22489	1.09919	14.7873	1.1671	29.3498	1.37058	43.9122	1.46885
															0.22511	1.09936	14.7876	1.16717	29.35	1.37075	43.9124	1.46478
															0.22533	1.09972	14.7878	1.16736	29.3502	1.37098	43.9127	1.46263
															0.22556	1.10015	14.788	1.16755	29.3504	1.37153	43.9129	1.46114
															0.22578	1.10042	14.7882	1.16763	29.3507	1.37182	43.9131	1.4591
															0.226	1.10046	14.7884	1.16761	29.3509	1.37214	43.9133	1.45727
															0.22622	1.10049	14.7887	1.1674	29.3511	1.37264	43.9136	1.45509
															0.22644	1.1007	14.7889	1.1672	29.3513	1.37336	43.9138	1.45722
															0.22667	1.10113	14.7891	1.16672	29.3516	1.37406	43.914	1.46167
															0.22689	1.10153	14.7893	1.16668	29.3518	1.37448	43.9142	1.46151
															0.22711	1.10209	14.7896	1.1668	29.352	1.37298	43.9145	1.46076
															0.22733	1.10263	14.7898	1.16695	29.3522	1.37328	43.9147	1.45985
															0.22756	1.1029	14.79	1.16712	29.3524	1.37376	43.9149	1.45574
															0.22778	1.10309	14.7902	1.16716	29.3527	1.3734	43.9151	1.45248
															0.228	1.10304	14.7904	1.16712	29.3529	1.37352	43.9153	1.4475
															0.22822	1.10257	14.7907	1.16676	29.3531	1.37398	43.9156	1.44392
															0.22844	1.10264	14.7909	1.1669	29.3533	1.37303	43.9158	1.44135
															0.22867	1.10278	14.7911	1.16729	29.3536	1.37294	43.916	1.4387
															0.22889	1.10301	14.7913	1.16753	29.3538	1.37332	43.9162	1.43793
															0.22911	1.10274	14.7916	1.16783	29.354	1.37383	43.9164	1.43514
															0.22933	1.10286	14.7918	1.16808	29.3542	1.37422	43.9167	1.43122
															0.22956	1.10309	14.792	1.16741	29.3544	1.37443	43.9169	1.42943
															0.22978	1.10333	14.7922	1.16685	29.3547	1.37464	43.9171	1.42567
															0.23	1.10366	14.7924	1.16677	29.3549	1.37503	43.9173	1.42269
															0.23022	1.10408	14.7927	1.16672	29.3551	1.37525	43.9176	1.39436
															0.23044	1.10448	14.7929	1.16645	29.3553	1.37533	43.9178	1.34087
															0.23067	1.10492	14.7931	1.16621	29.3556	1.37552	43.918	1.32235
															0.23089	1.10548	14.7933	1.1659	29.3558	1.37572	43.9182	1.30571
															0.23111	1.10596	14.7936	1.19453	29.356	1.37597	43.9184	1.30338
															0.23133	1.10645	14.7938	1.21026	29.3562	1.37607	43.9187	1.30294
															0.23156	1.10705	14.794	1.21048	29.3564	1.37632	43.9189	1.30184
															0.23178	1.10792	14.7942	1.20896	29.3567	1.37687	43.9191	1.30182
															0.232	1.10874	14.7944	1.19919	29.3569	1.37748	43.9193	1.30162
															0.23222	1.10928	14.7947	1.17776	29.3571	1.37769	43.9196	1.30184
															0.23244	1.1097	14.7949	1.17066	29.3573	1.37734	43.9198	1.30118
															0.23267	1.11042	14.7951	1.16816	29.3576	1.37673	43.92	1.30169
															0.23289	1.11134	14.7953	1.16381	29.3578	1.37637	43.9202	1.30251
															0.23311	1.1119	14.7956	1.16356	29.358	1.37638	43.9205	1.30367
															0.23333	1.11224	14.7958	1.16335	29.3582	1.3756	43.9207	1.30256
															0.23356	1.11269	14.796	1.20291	29.3584	1.37581	43.9209	1.30119
															0.23378	1.11318	14.7962	1.20766	29.3587	1.3761	43.9211	1.30066
															0.234	1.11379	14.7964	1.2086	29.3589	1.37521	43.9213	1.30037
															0.23422	1.11433	14.7967	1.2009	29.3591	1.37517	43.9216	1.30106
															0.23444	1.11485	14.7969	1.17616	29.3593	1.37554	43.9218	1.30147
															0.23467	1.11529	14.7971	1.16999	29.3596	1.37606	43.922	1.3015
															0.23489	1.11554	14.7973	1.16795	29.3598	1.37623	43.9222	1.30121
															0.23511	1.11583	14.7976	1.16343	29.36	1.37668	43.9224	1.30138
															0.23533	1.11626	14.7978	1.16306	29.3602	1.37729	43.9227	1.30224
															0.23556	1.11671	14.798	1.16332	29.3604	1.37779	43.9229	1.30381
															0.23578	1.11728	14.7982	1.16355	29.3607	1.37697	43.9231	1.30469
															0.236	1.11776	14.7984	1.16361	29.3609	1.37686	43.9233	1.30623
															0.23622	1.11788	14.7987	1.16361	29.3611	1.37701	43.9236	1.30665
															0.23644	1.1174	14.7989	1.18447	29.3613	1.37733	43.9238	1.30647
															0.23667	1.11753	14.7991	1.19661	29.3616	1.37606	43.924	1.30643
															0.23689	1.11767	14.7993	1.19703	29.3618	1.37602	43.9242	1.30728
															0.23711	1.11791	14.7996	1.1817	29.362	1.3763	43.9245	1.3071
															0.23733	1.118	14.7998	1.17634	29.3622	1.37624	43.9247	1.30695
															0.23756	1.11765	14.8	1.17173	29.3624	1.37547	43.9249	1.30642
															0.23778	1.11727	14.8002	1.20604	29.3627	1.37566	43.9251	1.30685
															0.238	1.11733	14.8004	1.2239	29.3629	1.37598	43.9253	1.30816
															0.23822	1.11774	14.8007	1.22698	29.3631	1.37643	43.9256	1.30887
															0.23844	1.11796	14.8009	1.2264	29.3633	1.37629	43.9258	1.30784
															0.23867	1.11828	14.8011	1.22347	29.3636	1.37556	43.926	1.30661
															0.23889	1.1185	14.8013	1.21734	29.3638	1.37603	43.9262	1.30673
															0.23911	1.11871	14.8016	1.21188	29.364	1.3756	43.9265	1.30669
															0.23933	1.11864	14.8018	1.20572	29.3642	1.37516	43.9267	1.30582
															0.23956	1.11869	14.802	1.18453	29.3644	1.37563	43.9269	1.30569
															0.23978	1.1189	14.8022	1.17233	29.3647	1.37613	43.9271	1.30779
															0.24	1.11894	14.8024	1.16613	29.3649	1.37654	43.9273	1.3074
															0.24022	1.11909	14.8027	1.16288	29.3651	1.37721	43.9276	1.30727
															0.24044	1.11911	14.8029	1.16265	29.3653	1.37731	43.9278	1.30711
															0.24067	1.11921	14.8031	1.16269	29.3656	1.37678	43.928	1.30674
															0.24089	1.11934	14.8033	1.16285	29.3658	1.37603	43.9282	1.30737
															0.24111	1.11947	14.8036	1.16304	29.366	1.37561	43.9284	1.30736
															0.24133	1.11953	14.8038	1.16327	29.3662	1.37583	43.9287	1.30594
															0.24156	1.11926	14.804	1.16338	29.3664	1.37584	43.9289	1.37859
															0.24178	1.11919	14.8042	1.16358	29.3667	1.37544	43.9291	1.40835
															0.242	1.11935	14.8044	1.1638	29.3669	1.37544	43.9293	1.42164
															0.24222	1.11945	14.8047	1.16384	29.3671	1.37562	43.9296	1.43326
															0.24244	1.11965	14.8049	1.16386	29.3673	1.37604	43.9298	1.44165
															0.24267	1.11999	14.8051	1.16396	29.3676	1.37644	43.93	1.44422
															0.24289	1.12028	14.8053	1.16411	29.3678	1.37696	43.9302	1.44639
															0.24311	1.1204	14.8056	1.16421	29.368	1.37724	43.9305	1.44853
															0.24333	1.11984	14.8058	1.16426	29.3682	1.37617	43.9307	1.45023
															0.24356	1.11934	14.806	1.16455	29.3684	1.37676	43.9309	1.45219
															0.24378	1.11953	14.8062	1.16485	29.3687	1.37646	43.9311	1.45429
															0.244	1.11974	14.8064	1.16479	29.3689	1.37563	43.9313	1.45612
															0.24422	1.12009	14.8067	1.16472	29.3691	1.3758	43.9316	1.45865
															0.24444	1.12051	14.8069	1.16479	29.3693	1.3763	43.9318	1.46007
															0.24467	1.12077	14.8071	1.16489	29.3696	1.37678	43.932	1.46178
															0.24489	1.12115	14.8073	1.16504	29.3698	1.37733	43.9322	1.46412
															0.24511	1.12154	14.8076	1.16519	29.37	1.37809	43.9325	1.46596
															0.24533	1.12168	14.8078	1.16532	29.3702	1.37746	43.9327	1.47072
															0.24556	1.12227	14.808	1.16538	29.3704	1.37765	43.9329	1.47451
															0.24578	1.12255	14.8082	1.16551	29.3707	1.37688	43.9331	1.47688
															0.246	1.12285	14.8084	1.16566	29.3709	1.37673	43.9333	1.47903
															0.24622	1.12327	14.8087	1.16583	29.3711	1.37737	43.9336	1.48096
															0.24644	1.12377	14.8089	1.16592	29.3713	1.37835	43.9338	1.48133
															0.24667	1.12348	14.8091	1.1661	29.3716	1.37932	43.934	1.48212
															0.24689	1.12361	14.8093	1.1663	29.3718	1.37992	43.9342	1.48473
															0.24711	1.12408	14.8096	1.16643	29.372	1.37944	43.9344	1.48605
															0.24733	1.12422	14.8098	1.1666	29.3722	1.37929	43.9347	1.48559
															0.24756	1.12435	14.81	1.16669	29.3724	1.37863	43.9349	1.48518
															0.24778	1.12468	14.8102	1.16669	29.3727	1.37903	43.9351	1.48495
															0.248	1.12533	14.8104	1.16686	29.3729	1.37953	43.9353	1.48606
															0.24822	1.12609	14.8107	1.16678	29.3731	1.38019	43.9356	1.4858
															0.24844	1.12675	14.8109	1.16706	29.3733	1.38095	43.9358	1.48558
															0.24867	1.12742	14.8111	1.1676	29.3736	1.38046	43.936	1.48681
															0.24889	1.12806	14.8113	1.16805	29.3738	1.38043	43.9362	1.48701
															0.24911	1.12858	14.8116	1.16827	29.374	1.37917	43.9365	1.48738
															0.24933	1.12891	14.8118	1.16853	29.3742	1.37923	43.9367	1.49043
															0.24956	1.12941	14.812	1.16889	29.3744	1.37964	43.9369	1.49323
															0.24978	1.12988	14.8122	1.16921	29.3747	1.38043	43.9371	1.4946
															0.25	1.1309	14.8124	1.16936	29.3749	1.38104	43.9373	1.49586
															0.25022	1.13168	14.8127	1.16945	29.3751	1.38154	43.9376	1.49764
															0.25044	1.1324	14.8129	1.1695	29.3753	1.37998	43.9378	1.498
															0.25067	1.13282	14.8131	1.16952	29.3756	1.38032	43.938	1.498
															0.25089	1.13324	14.8133	1.16949	29.3758	1.38002	43.9382	1.49804
															0.25111	1.13375	14.8136	1.16953	29.376	1.37923	43.9385	1.49841
															0.25133	1.13442	14.8138	1.16955	29.3762	1.37942	43.9387	1.49884
															0.25156	1.13499	14.814	1.16965	29.3764	1.37996	43.9389	1.49989
															0.25178	1.13563	14.8142	1.16975	29.3767	1.38054	43.9391	1.50299
															0.252	1.1361	14.8144	1.16986	29.3769	1.38101	43.9393	1.5044
															0.25222	1.13651	14.8147	1.16995	29.3771	1.38045	43.9396	1.50434
															0.25244	1.13722	14.8149	1.17001	29.3773	1.37999	43.9398	1.5046
															0.25267	1.13721	14.8151	1.17001	29.3776	1.37927	43.94	1.5051
															0.25289	1.13742	14.8153	1.17005	29.3778	1.37967	43.9402	1.50495
															0.25311	1.13796	14.8156	1.16999	29.378	1.38038	43.9404	1.50425
															0.25333	1.13863	14.8158	1.16977	29.3782	1.38106	43.9407	1.50497
															0.25356	1.13909	14.816	1.16962	29.3784	1.38172	43.9409	1.50622
															0.25378	1.13964	14.8162	1.16964	29.3787	1.38042	43.9411	1.50702
															0.254	1.14014	14.8164	1.16973	29.3789	1.38049	43.9413	1.50692
															0.25422	1.1436	14.8167	1.16981	29.3791	1.38059	43.9416	1.50842
															0.25444	1.147	14.8169	1.17011	29.3793	1.37961	43.9418	1.50916
															0.25467	1.14763	14.8171	1.17018	29.3796	1.3797	43.942	1.50996
															0.25489	1.14619	14.8173	1.17295	29.3798	1.38026	43.9422	1.51089
															0.25511	1.14598	14.8176	1.21924	29.38	1.38086	43.9425	1.51085
															0.25533	1.14639	14.8178	1.23737	29.3802	1.38158	43.9427	1.51084
															0.25556	1.14698	14.818	1.24167	29.3804	1.38091	43.9429	1.51271
															0.25578	1.14808	14.8182	1.23899	29.3807	1.38055	43.9431	1.51559
															0.256	1.14823	14.8184	1.23629	29.3809	1.38108	43.9433	1.51768
															0.25622	1.14899	14.8187	1.23336	29.3811	1.38008	43.9436	1.51959
															0.25644	1.15054	14.8189	1.22512	29.3813	1.37998	43.9438	1.51867
															0.25667	1.15296	14.8191	1.21776	29.3816	1.38038	43.944	1.51741
															0.25689	1.16907	14.8193	1.20463	29.3818	1.38102	43.9442	1.51662
															0.25711	1.20319	14.8196	1.18267	29.382	1.38147	43.9445	1.51772
															0.25733	1.21151	14.8198	1.17614	29.3822	1.38209	43.9447	1.52155
															0.25756	1.19417	14.82	1.17328	29.3824	1.3818	43.9449	1.52384
															0.25778	1.16416	14.8202	1.16984	29.3827	1.38195	43.9451	1.52344
															0.258	1.16413	14.8204	1.16978	29.3829	1.38245	43.9453	1.52197
															0.25822	1.16797	14.8207	1.16982	29.3831	1.38145	43.9456	1.52233
															0.25844	1.1366	14.8209	1.16987	29.3833	1.38116	43.9458	1.52631
															0.25867	1.13472	14.8211	1.19952	29.3836	1.38165	43.946	1.52654
															0.25889	1.13508	14.8213	1.20693	29.3838	1.38207	43.9462	1.52683
															0.25911	1.13568	14.8216	1.20186	29.384	1.38267	43.9464	1.52768
															0.25933	1.1366	14.8218	1.18727	29.3842	1.38318	43.9467	1.52827
															0.25956	1.13713	14.822	1.18163	29.3844	1.38283	43.9469	1.52935
															0.25978	1.13763	14.8222	1.17759	29.3847	1.3829	43.9471	1.52931
															0.26	1.13789	14.8224	1.17148	29.3849	1.38184	43.9473	1.53023
															0.26022	1.13814	14.8227	1.17111	29.3851	1.38165	43.9476	1.5319
															0.26044	1.13842	14.8229	1.17049	29.3853	1.38194	43.9478	1.53367
															0.26067	1.13856	14.8231	1.17009	29.3856	1.38232	43.948	1.53541
															0.26089	1.1385	14.8233	1.17011	29.3858	1.3827	43.9482	1.53742
															0.26111	1.13819	14.8236	1.17012	29.386	1.3831	43.9485	1.53754
															0.26133	1.13691	14.8238	1.2193	29.3862	1.38343	43.9487	1.54037
															0.26156	1.13617	14.824	1.23275	29.3864	1.38272	43.9489	1.54228
															0.26178	1.13582	14.8242	1.23389	29.3867	1.38189	43.9491	1.54153
															0.262	1.13456	14.8244	1.22755	29.3869	1.3817	43.9493	1.53879
															0.26222	1.13369	14.8247	1.22062	29.3871	1.38178	43.9496	1.53728
															0.26244	1.13179	14.8249	1.21563	29.3873	1.38181	43.9498	1.53694
															0.26267	1.13132	14.8251	1.20945	29.3876	1.38192	43.95	1.53467
															0.26289	1.13117	14.8253	1.18898	29.3878	1.38218	43.9502	1.53212
															0.26311	1.13112	14.8256	1.17915	29.388	1.38114	43.9504	1.5352
															0.26333	1.13107	14.8258	1.17676	29.3882	1.38106	43.9507	1.53757
															0.26356	1.1308	14.826	1.17109	29.3884	1.38146	43.9509	1.5373
															0.26378	1.13027	14.8262	1.16981	29.3887	1.3819	43.9511	1.53676
															0.264	1.13019	14.8264	1.16974	29.3889	1.38249	43.9513	1.53729
															0.26422	1.13021	14.8267	1.16982	29.3891	1.38315	43.9516	1.54162
															0.26444	1.13031	14.8269	1.17006	29.3893	1.38372	43.9518	1.54179
															0.26467	1.13041	14.8271	1.17028	29.3896	1.38385	43.952	1.53746
															0.26489	1.13046	14.8273	1.1705	29.3898	1.38386	43.9522	1.53687
															0.26511	1.13048	14.8276	1.1706	29.39	1.38326	43.9524	1.53563
															0.26533	1.13021	14.8278	1.1708	29.3902	1.38264	43.9527	1.53086
															0.26556	1.1304	14.828	1.17085	29.3904	1.38309	43.9529	1.52747
															0.26578	1.13068	14.8282	1.1709	29.3907	1.38377	43.9531	1.52446
															0.266	1.13057	14.8284	1.17102	29.3909	1.38446	43.9533	1.52251
															0.26622	1.13056	14.8287	1.17111	29.3911	1.3852	43.9536	1.52407
															0.26644	1.13027	14.8289	1.17119	29.3913	1.38461	43.9538	1.52506
															0.26667	1.13014	14.8291	1.1712	29.3916	1.38481	43.954	1.52624
															0.26689	1.13037	14.8293	1.1712	29.3918	1.38529	43.9542	1.52619
															0.26711	1.13007	14.8296	1.17118	29.392	1.38431	43.9545	1.52591
															0.26733	1.12936	14.8298	1.17117	29.3922	1.38453	43.9547	1.52728
															0.26756	1.13003	14.83	1.17118	29.3924	1.38564	43.9549	1.53007
															0.26778	1.13011	14.8302	1.1711	29.3927	1.38646	43.9551	1.52852
															0.268	1.13058	14.8304	1.17113	29.3929	1.38736	43.9553	1.52912
															0.26822	1.13111	14.8307	1.171	29.3931	1.38772	43.9556	1.53043
															0.26844	1.13138	14.8309	1.17093	29.3933	1.38732	43.9558	1.53293
															0.26867	1.13135	14.8311	1.17131	29.3936	1.3869	43.956	1.53287
															0.26889	1.13165	14.8313	1.1715	29.3938	1.38639	43.9562	1.53234
															0.26911	1.13202	14.8316	1.1717	29.394	1.38674	43.9564	1.53283
															0.26933	1.13233	14.8318	1.17178	29.3942	1.3874	43.9567	1.52821
															0.26956	1.13274	14.832	1.1719	29.3944	1.38809	43.9569	1.52321
															0.26978	1.13361	14.8322	1.17207	29.3947	1.3888	43.9571	1.52089
															0.27	1.13405	14.8324	1.1721	29.3949	1.38858	43.9573	1.51762
															0.27022	1.13432	14.8327	1.17212	29.3951	1.38841	43.9576	1.51353
															0.27044	1.1345	14.8329	1.17215	29.3953	1.38767	43.9578	1.5138
															0.27067	1.13488	14.8331	1.17218	29.3956	1.38805	43.958	1.50944
															0.27089	1.13505	14.8333	1.17225	29.3958	1.38862	43.9582	1.50745
															0.27111	1.1354	14.8336	1.17228	29.396	1.38917	43.9584	1.50834
															0.27133	1.13563	14.8338	1.17231	29.3962	1.38977	43.9587	1.50583
															0.27156	1.13573	14.834	1.17236	29.3964	1.38972	43.9589	1.49803
															0.27178	1.13602	14.8342	1.17238	29.3967	1.3894	43.9591	1.4933
															0.272	1.13643	14.8344	1.17236	29.3969	1.38901	43.9593	1.48973
															0.27222	1.13675	14.8347	1.1724	29.3971	1.38792	43.9596	1.47297
															0.27244	1.13731	14.8349	1.17244	29.3973	1.38826	43.9598	1.41323
															0.27267	1.13773	14.8351	1.17247	29.3976	1.38834	43.96	1.38328
															0.27289	1.1382	14.8353	1.1725	29.3978	1.38582	43.9602	1.36714
															0.27311	1.13846	14.8356	1.17261	29.398	1.38488	43.9605	1.34921
															0.27333	1.13874	14.8358	1.17274	29.3982	1.3843	43.9607	1.34655
															0.27356	1.1392	14.836	1.17296	29.3984	1.38252	43.9609	1.34417
															0.27378	1.13935	14.8362	1.17306	29.3987	1.38177	43.9611	1.33862
															0.274	1.13959	14.8364	1.173	29.3989	1.3818	43.9613	1.33522
															0.27422	1.13976	14.8367	1.17296	29.3991	1.3819	43.9616	1.33319
															0.27444	1.14004	14.8369	1.17291	29.3993	1.38079	43.9618	1.33552
															0.27467	1.14025	14.8371	1.17288	29.3996	1.38048	43.962	1.33835
															0.27489	1.14029	14.8373	1.17305	29.3998	1.38074	43.9622	1.34121
															0.27511	1.14019	14.8376	1.17323	29.4	1.37962	43.9624	1.34157
															0.27533	1.14008	14.8378	1.17263	29.4002	1.3795	43.9627	1.34018
															0.27556	1.14	14.838	1.17363	29.4004	1.37991	43.9629	1.34116
															0.27578	1.14027	14.8382	1.222	29.4007	1.38046	43.9631	1.33972
															0.276	1.14059	14.8384	1.24154	29.4009	1.38059	43.9633	1.33768
															0.27622	1.14097	14.8387	1.24354	29.4011	1.38076	43.9636	1.33782
															0.27644	1.14136	14.8389	1.24305	29.4013	1.38076	43.9638	1.33442
															0.27667	1.14184	14.8391	1.24371	29.4016	1.3808	43.964	1.33337
															0.27689	1.14218	14.8393	1.24361	29.4018	1.38094	43.9642	1.33587
															0.27711	1.14247	14.8396	1.24396	29.402	1.38116	43.9644	1.33988
															0.27733	1.14247	14.8398	1.24191	29.4022	1.38122	43.9647	1.337
															0.27756	1.14269	14.84	1.23718	29.4024	1.3815	43.9649	1.33315
															0.27778	1.1429	14.8402	1.23218	29.4027	1.3819	43.9651	1.33098
															0.278	1.14333	14.8404	1.22741	29.4029	1.38204	43.9653	1.33102
															0.27822	1.14373	14.8407	1.22117	29.4031	1.38164	43.9656	1.33285
															0.27844	1.14411	14.8409	1.21605	29.4033	1.3819	43.9658	1.33153
															0.27867	1.1444	14.8411	1.20931	29.4036	1.38224	43.966	1.33119
															0.27889	1.14489	14.8413	1.1924	29.4038	1.38079	43.9662	1.32952
															0.27911	1.1453	14.8416	1.17968	29.404	1.38074	43.9665	1.32832
															0.27933	1.1458	14.8418	1.17626	29.4042	1.38093	43.9667	1.44473
															0.27956	1.14604	14.842	1.17085	29.4044	1.38123	43.9669	1.45755
															0.27978	1.14633	14.8422	1.16929	29.4047	1.38068	43.9671	1.46371
															0.28	1.14619	14.8424	1.16882	29.4049	1.38034	43.9673	1.46298
															0.28022	1.14564	14.8427	1.16852	29.4051	1.38063	43.9676	1.4631
															0.28044	1.14575	14.8429	1.16836	29.4053	1.38008	43.9678	1.46372
															0.28067	1.14609	14.8431	1.16827	29.4056	1.37943	43.968	1.46456
															0.28089	1.14649	14.8433	1.1683	29.4058	1.37957	43.9682	1.46593
															0.28111	1.14704	14.8436	1.1684	29.406	1.37997	43.9684	1.46625
															0.28133	1.14767	14.8438	1.1685	29.4062	1.38048	43.9687	1.46636
															0.28156	1.14815	14.844	1.16874	29.4064	1.38084	43.9689	1.46818
															0.28178	1.14847	14.8442	1.16885	29.4067	1.38052	43.9691	1.47043
															0.282	1.14897	14.8444	1.16901	29.4069	1.38018	43.9693	1.47515
															0.28222	1.14969	14.8447	1.16919	29.4071	1.38006	43.9696	1.4809
															0.28244	1.1505	14.8449	1.1694	29.4073	1.38006	43.9698	1.4883
															0.28267	1.1512	14.8451	1.21528	29.4076	1.3801	43.97	1.49434
															0.28289	1.15194	14.8453	1.22495	29.4078	1.37967	43.9702	1.49745
															0.28311	1.15287	14.8456	1.22629	29.408	1.37905	43.9704	1.49726
															0.28333	1.1539	14.8458	1.22879	29.4082	1.37916	43.9707	1.49603
															0.28356	1.15468	14.846	1.22858	29.4084	1.3793	43.9709	1.49257
															0.28378	1.15535	14.8462	1.22562	29.4087	1.37813	43.9711	1.49096
															0.284	1.15588	14.8464	1.22428	29.4089	1.37787	43.9713	1.49324
															0.28422	1.15649	14.8467	1.22418	29.4091	1.37808	43.9716	1.4956
															0.28444	1.15702	14.8469	1.22096	29.4093	1.3781	43.9718	1.49597
															0.28467	1.15757	14.8471	1.21638	29.4096	1.37863	43.972	1.50154
															0.28489	1.15817	14.8473	1.20923	29.4098	1.3787	43.9722	1.5056
															0.28511	1.15873	14.8476	1.20369	29.41	1.37885	43.9725	1.50401
															0.28533	1.1592	14.8478	1.18314	29.4102	1.37906	43.9727	1.50097
															0.28556	1.1613	14.848	1.19612	29.4104	1.37959	43.9729	1.49913
															0.28578	1.17035	14.8482	1.19649	29.4107	1.38019	43.9731	1.50157
															0.286	1.20441	14.8484	1.18926	29.4109	1.38074	43.9733	1.50223
															0.28622	1.24013	14.8487	1.17962	29.4111	1.37985	43.9736	1.49946
															0.28644	1.22644	14.8489	1.17745	29.4113	1.37998	43.9738	1.49643
															0.28667	1.18899	14.8491	1.17772	29.4116	1.3805	43.974	1.49454
															0.28689	1.19281	14.8493	1.17641	29.4118	1.37961	43.9742	1.49553
															0.28711	1.16204	14.8496	1.17094	29.412	1.3796	43.9744	1.49669
															0.28733	1.14406	14.8498	1.17049	29.4122	1.37992	43.9747	1.49667
															0.28756	1.14469	14.85	1.17061	29.4124	1.37983	43.9749	1.49922
															0.28778	1.14553	14.8502	1.17079	29.4127	1.38011	43.9751	1.49902
															0.288	1.14591	14.8504	1.17106	29.4129	1.38084	43.9753	1.49974
															0.28822	1.14675	14.8507	1.17122	29.4131	1.38115	43.9756	1.5022
															0.28844	1.1474	14.8509	1.1713	29.4133	1.38144	43.9758	1.50304
															0.28867	1.14795	14.8511	1.17153	29.4136	1.38032	43.976	1.49772
															0.28889	1.14873	14.8513	1.17183	29.4138	1.38039	43.9762	1.48828
															0.28911	1.14947	14.8516	1.1721	29.414	1.38022	43.9764	1.48525
															0.28933	1.14998	14.8518	1.17228	29.4142	1.37943	43.9767	1.4861
															0.28956	1.15024	14.852	1.17243	29.4144	1.37967	43.9769	1.48847
															0.28978	1.15056	14.8522	1.17251	29.4147	1.38002	43.9771	1.48538
															0.29	1.15085	14.8524	1.17262	29.4149	1.38029	43.9773	1.48321
															0.29022	1.15119	14.8527	1.17264	29.4151	1.38096	43.9776	1.47874
															0.29044	1.15184	14.8529	1.17265	29.4153	1.38071	43.9778	1.47132
															0.29067	1.15223	14.8531	1.17268	29.4156	1.37957	43.978	1.46438
															0.29089	1.15284	14.8533	1.17267	29.4158	1.37966	43.9782	1.45854
															0.29111	1.15343	14.8536	1.17259	29.416	1.37821	43.9785	1.45465
															0.29133	1.15401	14.8538	1.17256	29.4162	1.37778	43.9787	1.43327
															0.29156	1.15447	14.854	1.17263	29.4164	1.37817	43.9789	1.42755
															0.29178	1.15474	14.8542	1.17272	29.4167	1.37855	43.9791	1.42818
															0.292	1.15526	14.8544	1.17234	29.4169	1.37901	43.9793	1.42746
															0.29222	1.15583	14.8547	1.17227	29.4171	1.37933	43.9796	1.42908
															0.29244	1.15643	14.8549	1.17229	29.4173	1.37944	43.9798	1.42761
															0.29267	1.15683	14.8551	1.17238	29.4176	1.37829	43.98	1.42617
															0.29289	1.15708	14.8553	1.17251	29.4178	1.37825	43.9802	1.4237
															0.29311	1.15712	14.8556	1.17274	29.418	1.37821	43.9804	1.41608
															0.29333	1.15711	14.8558	1.1731	29.4182	1.37761	43.9807	1.40436
															0.29356	1.15723	14.856	1.17339	29.4184	1.37789	43.9809	1.40227
															0.29378	1.1572	14.8562	1.17374	29.4187	1.37841	43.9811	1.40111
															0.294	1.1572	14.8564	1.17375	29.4189	1.3788	43.9813	1.38925
															0.29422	1.15747	14.8567	1.17387	29.4191	1.37926	43.9816	1.36603
															0.29444	1.15763	14.8569	1.17398	29.4193	1.37869	43.9818	1.35245
															0.29467	1.1579	14.8571	1.17403	29.4196	1.37894	43.982	1.34862
															0.29489	1.15824	14.8573	1.17412	29.4198	1.37949	43.9822	1.33206
															0.29511	1.15831	14.8576	1.17428	29.42	1.37855	43.9825	1.33001
															0.29533	1.15851	14.8578	1.22531	29.4202	1.378	43.9827	1.32912
															0.29556	1.15884	14.858	1.25043	29.4204	1.37829	43.9829	1.32948
															0.29578	1.15916	14.8582	1.25354	29.4207	1.37874	43.9831	1.32835
															0.296	1.15971	14.8584	1.25602	29.4209	1.37934	43.9833	1.32805
															0.29622	1.16005	14.8587	1.25799	29.4211	1.37805	43.9836	1.32936
															0.29644	1.1605	14.8589	1.25964	29.4213	1.37773	43.9838	1.32965
															0.29667	1.16096	14.8591	1.2612	29.4216	1.37804	43.984	1.3271
															0.29689	1.16109	14.8593	1.26244	29.4218	1.37847	43.9842	1.32529
															0.29711	1.16136	14.8596	1.26354	29.422	1.37906	43.9845	1.3214
															0.29733	1.16197	14.8598	1.26449	29.4222	1.37964	43.9847	1.32095
															0.29756	1.16247	14.86	1.26529	29.4224	1.38004	43.9849	1.32001
															0.29778	1.16271	14.8602	1.26608	29.4227	1.37836	43.9851	1.31851
															0.298	1.16314	14.8604	1.26683	29.4229	1.37857	43.9853	1.31587
															0.29822	1.16377	14.8607	1.26744	29.4231	1.37912	43.9856	1.31564
															0.29844	1.16442	14.8609	1.26816	29.4233	1.37957	43.9858	1.31761
															0.29867	1.16365	14.8611	1.26877	29.4236	1.37998	43.986	1.31671
															0.29889	1.16285	14.8613	1.26925	29.4238	1.37859	43.9862	1.31551
															0.29911	1.16306	14.8616	1.26962	29.424	1.37844	43.9864	1.31496
															0.29933	1.16345	14.8618	1.27007	29.4242	1.37887	43.9867	1.31527
															0.29956	1.16381	14.862	1.27046	29.4244	1.37942	43.9869	1.31864
															0.29978	1.16389	14.8622	1.27076	29.4247	1.37994	43.9871	1.32102
															0.3	1.16391	14.8624	1.27116	29.4249	1.38049	43.9873	1.32102
															0.30022	1.16398	14.8627	1.27129	29.4251	1.3805	43.9876	1.32319
															0.30044	1.16415	14.8629	1.27126	29.4253	1.37956	43.9878	1.323
															0.30067	1.16501	14.8631	1.27157	29.4256	1.37988	43.988	1.32186
															0.30089	1.27392	14.8633	1.27183	29.4258	1.37929	43.9882	1.3187
															0.30111	1.36504	14.8636	1.2716	29.426	1.37889	43.9885	1.31854
															0.30133	1.41997	14.8638	1.26332	29.4262	1.37911	43.9887	1.32026
															0.30156	1.43451	14.864	1.2648	29.4264	1.37954	43.9889	1.32166
															0.30178	1.48031	14.8642	1.26651	29.4267	1.37933	43.9891	1.32265
															0.302	1.50507	14.8644	1.26559	29.4269	1.37942	43.9893	1.32482
															0.30222	1.5185	14.8647	1.26561	29.4271	1.37959	43.9896	1.32507
															0.30244	1.52655	14.8649	1.26563	29.4273	1.37974	43.9898	1.32573
															0.30267	1.53065	14.8651	1.26582	29.4276	1.38015	43.99	1.32925
															0.30289	1.53092	14.8653	1.26587	29.4278	1.38044	43.9902	1.3306
															0.30311	1.53129	14.8656	1.26433	29.428	1.38095	43.9905	1.32922
															0.30333	1.53488	14.8658	1.26249	29.4282	1.38144	43.9907	1.3284
															0.30356	1.53804	14.866	1.26084	29.4284	1.38194	43.9909	1.32702
															0.30378	1.54083	14.8662	1.25904	29.4287	1.38102	43.9911	1.32573
															0.304	1.54371	14.8664	1.25748	29.4289	1.38084	43.9913	1.32456
															0.30422	1.54585	14.8667	1.25485	29.4291	1.38084	43.9916	1.32241
															0.30444	1.54829	14.8669	1.25044	29.4293	1.38073	43.9918	1.32071
															0.30467	1.55038	14.8671	1.24673	29.4296	1.37974	43.992	1.31948
															0.30489	1.55251	14.8673	1.24499	29.4298	1.37996	43.9922	1.31685
															0.30511	1.5533	14.8676	1.24164	29.43	1.38042	43.9924	1.31532
															0.30533	1.55457	14.8678	1.23778	29.4302	1.38082	43.9927	1.31473
															0.30556	1.55618	14.868	1.23339	29.4304	1.3794	43.9929	1.31451
															0.30578	1.5568	14.8682	1.23	29.4307	1.37917	43.9931	1.3131
															0.306	1.55852	14.8684	1.22753	29.4309	1.37948	43.9933	1.31297
															0.30622	1.55944	14.8687	1.22567	29.4311	1.37979	43.9936	1.31399
															0.30644	1.55928	14.8689	1.20519	29.4313	1.38026	43.9938	1.31364
															0.30667	1.5604	14.8691	1.18744	29.4316	1.38092	43.994	1.31297
															0.30689	1.561	14.8693	1.18295	29.4318	1.38103	43.9942	1.31311
															0.30711	1.56133	14.8696	1.18073	29.432	1.38178	43.9945	1.31292
															0.30733	1.56088	14.8698	1.17538	29.4322	1.38215	43.9947	1.31243
															0.30756	1.56106	14.87	1.17495	29.4324	1.38163	43.9949	1.31352
															0.30778	1.56114	14.8702	1.17477	29.4327	1.38176	43.9951	1.31413
															0.308	1.56204	14.8704	1.17478	29.4329	1.38008	43.9953	1.31414
															0.30822	1.56239	14.8707	1.17473	29.4331	1.37967	43.9956	1.31655
															0.30844	1.56186	14.8709	1.17432	29.4333	1.3799	43.9958	1.31858
															0.30867	1.55981	14.8711	1.17479	29.4336	1.38027	43.996	1.32
															0.30889	1.55609	14.8713	1.17554	29.4338	1.38072	43.9962	1.31956
															0.30911	1.55076	14.8716	1.17595	29.434	1.38151	43.9965	1.31868
															0.30933	1.54806	14.8718	1.17666	29.4342	1.38068	43.9967	1.31853
															0.30956	1.55369	14.872	1.17706	29.4344	1.38076	43.9969	1.31824
															0.30978	1.56043	14.8722	1.17729	29.4347	1.38115	43.9971	1.31812
															0.31	1.56209	14.8724	1.17726	29.4349	1.38143	43.9973	1.31749
															0.31022	1.56459	14.8727	1.1771	29.4351	1.3799	43.9976	1.31931
															0.31044	1.56964	14.8729	1.17703	29.4353	1.37994	43.9978	1.31877
															0.31067	1.57172	14.8731	1.17703	29.4356	1.38037	43.998	1.31803
															0.31089	1.57294	14.8733	1.17697	29.4358	1.3809	43.9982	1.31768
															0.31111	1.57138	14.8736	1.17679	29.436	1.37994	43.9984	1.31752
															0.31133	1.57531	14.8738	1.17652	29.4362	1.37914	43.9987	1.31823
															0.31156	1.58499	14.874	1.17628	29.4364	1.37955	43.9989	1.31892
															0.31178	1.58669	14.8742	1.17619	29.4367	1.38009	43.9991	1.31884
															0.312	1.58361	14.8744	1.17622	29.4369	1.38077	43.9993	1.31757
															0.31222	1.58413	14.8747	1.17632	29.4371	1.3816	43.9996	1.31837
															0.31244	1.58518	14.8749	1.17647	29.4373	1.38131	43.9998	1.32108
															0.31267	1.58682	14.8751	1.17662	29.4376	1.38159	44	1.31999
															0.31289	1.58971	14.8753	1.17667	29.4378	1.38228	44.0002	1.319
															0.31311	1.59145	14.8756	1.17665	29.438	1.38015	44.0005	1.31689
															0.31333	1.59241	14.8758	1.17644	29.4382	1.38026	44.0007	1.3175
															0.31356	1.59443	14.876	1.17655	29.4384	1.38073	44.0009	1.31847
															0.31378	1.59491	14.8762	1.17672	29.4387	1.38115	44.0011	1.31732
															0.314	1.59653	14.8764	1.1769	29.4389	1.38046	44.0013	1.31832
															0.31422	1.59837	14.8767	1.17704	29.4391	1.38114	44.0016	1.31876
															0.31444	1.60054	14.8769	1.17712	29.4393	1.3817	44.0018	1.3209
															0.31467	1.60183	14.8771	1.17728	29.4396	1.38231	44.002	1.32129
															0.31489	1.60249	14.8773	1.17741	29.4398	1.38162	44.0022	1.32396
															0.31511	1.60427	14.8776	1.17753	29.44	1.38041	44.0025	1.32333
															0.31533	1.60648	14.8778	1.17777	29.4402	1.38046	44.0027	1.32288
															0.31556	1.6068	14.878	1.17797	29.4404	1.38084	44.0029	1.32334
															0.31578	1.60835	14.8782	1.17836	29.4407	1.38129	44.0031	1.32464
															0.316	1.61039	14.8784	1.17852	29.4409	1.38182	44.0033	1.32493
															0.31622	1.61238	14.8787	1.1787	29.4411	1.38207	44.0036	1.32449
															0.31644	1.61301	14.8789	1.17894	29.4413	1.38211	44.0038	1.32524
															0.31667	1.61339	14.8791	1.17919	29.4416	1.38232	44.004	1.32328
															0.31689	1.61307	14.8793	1.17937	29.4418	1.38304	44.0042	1.32267
															0.31711	1.61247	14.8796	1.17955	29.442	1.3839	44.0044	1.3243
															0.31733	1.61198	14.8798	1.17972	29.4422	1.38297	44.0047	1.32381
															0.31756	1.60995	14.88	1.17989	29.4424	1.38303	44.0049	1.32387
															0.31778	1.60678	14.8802	1.1801	29.4427	1.38353	44.0051	1.32447
															0.318	1.60262	14.8804	1.18022	29.4429	1.38331	44.0053	1.32632
															0.31822	1.59885	14.8807	1.18042	29.4431	1.38224	44.0056	1.32856
															0.31844	1.59375	14.8809	1.18053	29.4433	1.38245	44.0058	1.33294
															0.31867	1.58554	14.8811	1.18077	29.4436	1.38289	44.006	1.33162
															0.31889	1.57829	14.8813	1.18095	29.4438	1.38268	44.0062	1.3305
															0.31911	1.5716	14.8816	1.18111	29.444	1.38137	44.0065	1.33015
															0.31933	1.56348	14.8818	1.18125	29.4442	1.38144	44.0067	1.3289
															0.31956	1.55455	14.882	1.18138	29.4444	1.38201	44.0069	1.3301
															0.31978	1.54364	14.8822	1.18141	29.4447	1.38267	44.0071	1.33462
															0.32	1.52562	14.8824	1.18152	29.4449	1.3834	44.0073	1.33718
															0.32022	1.5118	14.8827	1.18166	29.4451	1.38387	44.0076	1.33968
															0.32044	1.51013	14.8829	1.18182	29.4453	1.38226	44.0078	1.33992
															0.32067	1.50294	14.8831	1.18203	29.4456	1.38227	44.008	1.33882
															0.32089	1.44552	14.8833	1.1821	29.4458	1.38254	44.0082	1.33989
															0.32111	1.34111	14.8836	1.18225	29.446	1.383	44.0085	1.33729
															0.32133	1.38729	14.8838	1.18237	29.4462	1.38336	44.0087	1.3352
															0.32156	1.43066	14.884	1.18243	29.4464	1.38402	44.0089	1.33366
															0.32178	1.44233	14.8842	1.1825	29.4467	1.38313	44.0091	1.33018
															0.322	1.45799	14.8844	1.18251	29.4469	1.38169	44.0093	1.33246
															0.32222	1.47632	14.8847	1.18247	29.4471	1.38238	44.0096	1.33755
															0.32244	1.48269	14.8849	1.18241	29.4473	1.38275	44.0098	1.3401
															0.32267	1.44546	14.8851	1.18229	29.4476	1.38304	44.01	1.34678
															0.32289	1.43758	14.8853	1.18223	29.4478	1.38341	44.0102	1.35206
															0.32311	1.42523	14.8856	1.18217	29.448	1.38387	44.0104	1.35113
															0.32333	1.41962	14.8858	1.18228	29.4482	1.38446	44.0107	1.35035
															0.32356	1.41054	14.886	1.1822	29.4484	1.38515	44.0109	1.35025
															0.32378	1.4011	14.8862	1.18219	29.4487	1.38488	44.0111	1.35283
															0.324	1.39384	14.8864	1.18212	29.4489	1.38497	44.0113	1.35219
															0.32422	1.3931	14.8867	1.18213	29.4491	1.38549	44.0116	1.35264
															0.32444	1.3865	14.8869	1.182	29.4493	1.38373	44.0118	1.35302
															0.32467	1.34494	14.8871	1.18205	29.4496	1.38382	44.012	1.35185
															0.32489	1.28203	14.8873	1.18208	29.4498	1.38429	44.0122	1.35289
															0.32511	1.25673	14.8876	1.18227	29.45	1.38482	44.0125	1.35321
															0.32533	1.24006	14.8878	1.18226	29.4502	1.38559	44.0127	1.35488
															0.32556	1.22962	14.888	1.18233	29.4504	1.38567	44.0129	1.35815
															0.32578	1.19538	14.8882	1.18242	29.4507	1.38513	44.0131	1.36106
															0.326	1.21819	14.8884	1.18258	29.4509	1.38507	44.0133	1.36201
															0.32622	1.25017	14.8887	1.18274	29.4511	1.38459	44.0136	1.37904
															0.32644	1.28257	14.8889	1.18284	29.4513	1.38493	44.0138	1.41009
															0.32667	1.315	14.8891	1.18297	29.4516	1.38598	44.014	1.45072
															0.32689	1.29999	14.8893	1.18299	29.4518	1.38694	44.0142	1.46453
															0.32711	1.26414	14.8896	1.18297	29.452	1.38791	44.0144	1.46182
															0.32733	1.26706	14.8898	1.18306	29.4522	1.38721	44.0147	1.45873
															0.32756	1.24192	14.89	1.18309	29.4524	1.38726	44.0149	1.47079
															0.32778	1.18052	14.8902	1.18316	29.4527	1.38585	44.0151	1.48789
															0.328	1.16605	14.8904	1.18319	29.4529	1.38602	44.0153	1.4877
															0.32822	1.16502	14.8907	1.18323	29.4531	1.38663	44.0156	1.48501
															0.32844	1.16447	14.8909	1.1829	29.4533	1.38739	44.0158	1.47961
															0.32867	1.16456	14.8911	1.18299	29.4536	1.38801	44.016	1.47471
															0.32889	1.16448	14.8913	1.18316	29.4538	1.38696	44.0162	1.46929
															0.32911	1.16426	14.8916	1.1833	29.454	1.38626	44.0164	1.46824
															0.32933	1.16436	14.8918	1.18345	29.4542	1.38636	44.0167	1.47478
															0.32956	1.16538	14.892	1.18354	29.4544	1.38724	44.0169	1.47381
															0.32978	1.16616	14.8922	1.18365	29.4547	1.38841	44.0171	1.47381
															0.33	1.1662	14.8924	1.18368	29.4549	1.38961	44.0173	1.47791
															0.33022	1.16616	14.8927	1.18375	29.4551	1.38964	44.0176	1.47689
															0.33044	1.16669	14.8929	1.18381	29.4553	1.38811	44.0178	1.48552
															0.33067	1.16702	14.8931	1.18384	29.4556	1.38847	44.018	1.49315
															0.33089	1.1695	14.8933	1.18371	29.4558	1.38752	44.0182	1.49687
															0.33111	1.18819	14.8936	1.18372	29.456	1.38752	44.0185	1.49821
															0.33133	1.39431	14.8938	1.18356	29.4562	1.38787	44.0187	1.49807
															0.33156	1.43412	14.894	1.18354	29.4564	1.38858	44.0189	1.49892
															0.33178	1.41518	14.8942	1.18339	29.4567	1.38925	44.0191	1.4994
															0.332	1.40066	14.8944	1.18321	29.4569	1.38994	44.0193	1.49902
															0.33222	1.39416	14.8947	1.18326	29.4571	1.38876	44.0196	1.49842
															0.33244	1.34822	14.8949	1.18332	29.4573	1.38887	44.0198	1.50051
															0.33267	1.22411	14.8951	1.18328	29.4576	1.38743	44.02	1.50573
															0.33289	1.1985	14.8953	1.18284	29.4578	1.38751	44.0202	1.50822
															0.33311	1.15932	14.8956	1.18243	29.458	1.38814	44.0204	1.5092
															0.33333	1.15803	14.8958	1.18246	29.4582	1.38908	44.0207	1.50845
															0.33356	1.15769	14.896	1.18249	29.4584	1.38982	44.0209	1.50719
															0.33378	1.19828	14.8962	1.18244	29.4587	1.38985	44.0211	1.50567
															0.334	1.26712	14.8964	1.18243	29.4589	1.38937	44.0213	1.5038
															0.33422	1.32571	14.8967	1.18249	29.4591	1.38821	44.0216	1.5004
															0.33444	1.29867	14.8969	1.18261	29.4593	1.38872	44.0218	1.49784
															0.33467	1.27834	14.8971	1.18271	29.4596	1.38727	44.022	1.49719
															0.33489	1.28537	14.8973	1.18285	29.4598	1.38759	44.0222	1.49773
															0.33511	1.29002	14.8976	1.18321	29.46	1.38829	44.0224	1.50022
															0.33533	1.29214	14.8978	1.18338	29.4602	1.38899	44.0227	1.4968
															0.33556	1.30057	14.898	1.18349	29.4604	1.38995	44.0229	1.49562
															0.33578	1.30501	14.8982	1.18355	29.4607	1.38989	44.0231	1.49557
															0.336	1.31291	14.8984	1.18361	29.4609	1.38896	44.0233	1.4911
															0.33622	1.32249	14.8987	1.1837	29.4611	1.389	44.0236	1.48754
															0.33644	1.32955	14.8989	1.18385	29.4613	1.38786	44.0238	1.48636
															0.33667	1.33591	14.8991	1.18397	29.4616	1.38829	44.024	1.48373
															0.33689	1.34127	14.8993	1.18405	29.4618	1.38886	44.0242	1.4761
															0.33711	1.35504	14.8996	1.18418	29.462	1.38955	44.0245	1.47127
															0.33733	1.37687	14.8998	1.18427	29.4622	1.3904	44.0247	1.46728
															0.33756	1.41289	14.9	1.18441	29.4624	1.39111	44.0249	1.46301
															0.33778	1.42266	14.9002	1.18448	29.4627	1.38941	44.0251	1.46201
															0.338	1.36567	14.9004	1.18458	29.4629	1.38974	44.0253	1.41915
															0.33822	1.28365	14.9007	1.18472	29.4631	1.38917	44.0256	1.39591
															0.33844	1.27948	14.9009	1.18486	29.4633	1.38865	44.0258	1.38533
															0.33867	1.28831	14.9011	1.18496	29.4636	1.38919	44.026	1.39631
															0.33889	1.30093	14.9013	1.18508	29.4638	1.38989	44.0262	1.43596
															0.33911	1.33948	14.9016	1.1852	29.464	1.39062	44.0264	1.43838
															0.33933	1.3884	14.9018	1.18535	29.4642	1.39129	44.0267	1.44025
															0.33956	1.43332	14.902	1.18546	29.4644	1.39149	44.0269	1.44888
															0.33978	1.44365	14.9022	1.18557	29.4647	1.39011	44.0271	1.45568
															0.34	1.39906	14.9024	1.18575	29.4649	1.39043	44.0273	1.46048
															0.34022	1.39796	14.9027	1.1859	29.4651	1.3889	44.0276	1.47536
															0.34044	1.34336	14.9029	1.18607	29.4653	1.38879	44.0278	1.48117
															0.34067	1.31541	14.9031	1.18618	29.4656	1.38918	44.028	1.47889
															0.34089	1.33983	14.9033	1.18628	29.4658	1.3897	44.0282	1.47453
															0.34111	1.33568	14.9036	1.18634	29.466	1.39052	44.0284	1.4728
															0.34133	1.32545	14.9038	1.18649	29.4662	1.39116	44.0287	1.46861
															0.34156	1.32026	14.904	1.18656	29.4664	1.39194	44.0289	1.47489
															0.34178	1.29941	14.9042	1.18655	29.4667	1.38998	44.0291	1.47035
															0.342	1.2951	14.9044	1.18662	29.4669	1.38851	44.0293	1.46692
															0.34222	1.30379	14.9047	1.18669	29.4671	1.38789	44.0296	1.47698
															0.34244	1.24832	14.9049	1.18679	29.4673	1.38729	44.0298	1.47462
															0.34267	1.20835	14.9051	1.18683	29.4676	1.38704	44.03	1.47228
															0.34289	1.18344	14.9053	1.18697	29.4678	1.38706	44.0302	1.48396
															0.34311	1.21937	14.9056	1.18711	29.468	1.38721	44.0305	1.481
															0.34333	1.25427	14.9058	1.18716	29.4682	1.38768	44.0307	1.45856
															0.34356	1.26576	14.906	1.18723	29.4684	1.38802	44.0309	1.4188
															0.34378	1.27903	14.9062	1.1873	29.4687	1.38844	44.0311	1.45537
															0.344	1.3041	14.9064	1.18739	29.4689	1.38881	44.0313	1.52202
															0.34422	1.32152	14.9067	1.18745	29.4691	1.3893	44.0316	1.53037
															0.34444	1.35025	14.9069	1.1875	29.4693	1.38841	44.0318	1.53457
															0.34467	1.34352	14.9071	1.18756	29.4696	1.38837	44.032	1.54146
															0.34489	1.28992	14.9073	1.18759	29.4698	1.38841	44.0322	1.54129
															0.34511	1.21897	14.9076	1.18768	29.47	1.38877	44.0324	1.53683
															0.34533	1.22534	14.9078	1.18772	29.4702	1.38952	44.0327	1.53522
															0.34556	1.26658	14.908	1.18786	29.4704	1.39035	44.0329	1.53986
															0.34578	1.31213	14.9082	1.18793	29.4707	1.38963	44.0331	1.54478
															0.346	1.33151	14.9084	1.188	29.4709	1.38987	44.0333	1.54462
															0.34622	1.36311	14.9087	1.18808	29.4711	1.39068	44.0336	1.54478
															0.34644	1.40607	14.9089	1.18816	29.4713	1.39116	44.0338	1.54282
															0.34667	1.41385	14.9091	1.18822	29.4716	1.3896	44.034	1.53828
															0.34689	1.43597	14.9093	1.18818	29.4718	1.39006	44.0342	1.53456
															0.34711	1.46482	14.9096	1.18821	29.472	1.3887	44.0344	1.53582
															0.34733	1.45821	14.9098	1.18823	29.4722	1.38885	44.0347	1.53367
															0.34756	1.39595	14.91	1.18822	29.4724	1.38965	44.0349	1.525
															0.34778	1.31893	14.9102	1.18825	29.4727	1.39042	44.0351	1.52372
															0.348	1.44941	14.9104	1.18828	29.4729	1.39142	44.0353	1.52969
															0.34822	1.49725	14.9107	1.18826	29.4731	1.39227	44.0356	1.52949
															0.34844	1.50842	14.9109	1.18797	29.4733	1.39174	44.0358	1.52067
															0.34867	1.5166	14.9111	1.18769	29.4736	1.39034	44.036	1.52185
															0.34889	1.52571	14.9113	1.18772	29.4738	1.39067	44.0362	1.51707
															0.34911	1.52958	14.9116	1.18785	29.474	1.39122	44.0365	1.51287
															0.34933	1.52882	14.9118	1.18791	29.4742	1.39221	44.0367	1.5048
															0.34956	1.52778	14.912	1.1879	29.4744	1.39278	44.0369	1.49933
															0.34978	1.52521	14.9122	1.18795	29.4747	1.39159	44.0371	1.48593
															0.35	1.52451	14.9124	1.18798	29.4749	1.39009	44.0373	1.48079
															0.35022	1.52296	14.9127	1.18809	29.4751	1.39065	44.0376	1.47453
															0.35044	1.5222	14.9129	1.18811	29.4753	1.39147	44.0378	1.46928
															0.35067	1.52604	14.9131	1.1881	29.4756	1.39212	44.038	1.46468
															0.35089	1.5234	14.9133	1.18812	29.4758	1.39196	44.0382	1.4512
															0.35111	1.51819	14.9136	1.18806	29.476	1.39022	44.0384	1.45643
															0.35133	1.51325	14.9138	1.18803	29.4762	1.39047	44.0387	1.45023
															0.35156	1.51565	14.914	1.18802	29.4764	1.39135	44.0389	1.45531
															0.35178	1.51611	14.9142	1.18793	29.4767	1.39201	44.0391	1.46625
															0.352	1.51227	14.9144	1.1879	29.4769	1.39283	44.0393	1.48759
															0.35222	1.50165	14.9147	1.18788	29.4771	1.39323	44.0396	1.52048
															0.35244	1.50022	14.9149	1.18786	29.4773	1.39212	44.0398	1.52538
															0.35267	1.49306	14.9151	1.18783	29.4776	1.39257	44.04	1.53439
															0.35289	1.4872	14.9153	1.1874	29.4778	1.393	44.0402	1.53901
															0.35311	1.48295	14.9156	1.18737	29.478	1.3913	44.0404	1.54037
															0.35333	1.49773	14.9158	1.18736	29.4782	1.39134	44.0407	1.54488
															0.35356	1.50036	14.916	1.18728	29.4784	1.39192	44.0409	1.55
															0.35378	1.45071	14.9162	1.18734	29.4787	1.39089	44.0411	1.55291
															0.354	1.42616	14.9164	1.18741	29.4789	1.38997	44.0413	1.54712
															0.35422	1.38001	14.9167	1.18756	29.4791	1.39026	44.0416	1.54188
															0.35444	1.34739	14.9169	1.18765	29.4793	1.39085	44.0418	1.54468
															0.35467	1.34125	14.9171	1.18773	29.4796	1.39156	44.042	1.54634
															0.35489	1.3169	14.9173	1.18792	29.4798	1.39229	44.0422	1.54391
															0.35511	1.33196	14.9176	1.18797	29.48	1.39212	44.0425	1.54143
															0.35533	1.33455	14.9178	1.18799	29.4802	1.39009	44.0427	1.54225
															0.35556	1.33378	14.918	1.18791	29.4804	1.39035	44.0429	1.54348
															0.35578	1.33256	14.9182	1.18786	29.4807	1.39089	44.0431	1.54827
															0.356	1.33336	14.9184	1.18786	29.4809	1.39167	44.0433	1.55337
															0.35622	1.33592	14.9187	1.18784	29.4811	1.39259	44.0436	1.55037
															0.35644	1.33797	14.9189	1.18785	29.4813	1.39283	44.0438	1.54156
															0.35667	1.33862	14.9191	1.18781	29.4816	1.39147	44.044	1.53562
															0.35689	1.34245	14.9193	1.1878	29.4818	1.39023	44.0442	1.52939
															0.35711	1.34773	14.9196	1.18772	29.482	1.39033	44.0444	1.52866
															0.35733	1.35252	14.9198	1.18773	29.4822	1.3909	44.0447	1.52799
															0.35756	1.35939	14.92	1.1878	29.4824	1.39149	44.0449	1.52932
															0.35778	1.35716	14.9202	1.18785	29.4827	1.39222	44.0451	1.53186
															0.358	1.34862	14.9204	1.18784	29.4829	1.39305	44.0453	1.5272
															0.35822	1.36866	14.9207	1.18789	29.4831	1.39232	44.0456	1.53059
															0.35844	1.38269	14.9209	1.18795	29.4833	1.39217	44.0458	1.52855
															0.35867	1.37132	14.9211	1.18801	29.4836	1.39281	44.046	1.51784
															0.35889	1.32531	14.9213	1.18809	29.4838	1.39336	44.0462	1.50864
															0.35911	1.44947	14.9216	1.18814	29.484	1.39342	44.0465	1.49218
															0.35933	1.46861	14.9218	1.18805	29.4842	1.39144	44.0467	1.48404
															0.35956	1.46964	14.922	1.18808	29.4844	1.39165	44.0469	1.47586
															0.35978	1.46974	14.9222	1.18818	29.4847	1.39212	44.0471	1.43017
															0.36	1.46709	14.9224	1.18824	29.4849	1.39265	44.0473	1.40387
															0.36022	1.47174	14.9227	1.18822	29.4851	1.39079	44.0476	1.38404
															0.36044	1.47615	14.9229	1.18825	29.4853	1.3905	44.0478	1.37397
															0.36067	1.4782	14.9231	1.18826	29.4856	1.39072	44.048	1.37408
															0.36089	1.47783	14.9233	1.18824	29.4858	1.39125	44.0482	1.37347
															0.36111	1.47733	14.9236	1.18827	29.486	1.39184	44.0485	1.38143
															0.36133	1.47177	14.9238	1.18826	29.4862	1.3923	44.0487	1.38332
															0.36156	1.46342	14.924	1.18832	29.4864	1.39301	44.0489	1.38231
															0.36178	1.45788	14.9242	1.1883	29.4867	1.39211	44.0491	1.38305
															0.362	1.45493	14.9244	1.18831	29.4869	1.39041	44.0493	1.37596
															0.36222	1.427	14.9247	1.18832	29.4871	1.39007	44.0496	1.37551
															0.36244	1.3799	14.9249	1.18826	29.4873	1.38995	44.0498	1.37531
															0.36267	1.27024	14.9251	1.18818	29.4876	1.38993	44.05	1.37389
															0.36289	1.24436	14.9253	1.18817	29.4878	1.39009	44.0502	1.37081
															0.36311	1.33495	14.9256	1.18814	29.488	1.39053	44.0504	1.36633
															0.36333	1.3723	14.9258	1.1882	29.4882	1.39099	44.0507	1.36544
															0.36356	1.41056	14.926	1.18802	29.4884	1.39128	44.0509	1.36618
															0.36378	1.43918	14.9262	1.18796	29.4887	1.39186	44.0511	1.36422
															0.364	1.47192	14.9264	1.1879	29.4889	1.39148	44.0513	1.36434
															0.36422	1.48898	14.9267	1.1879	29.4891	1.39059	44.0516	1.36857
															0.36444	1.51629	14.9269	1.18793	29.4893	1.39084	44.0518	1.45529
															0.36467	1.50788	14.9271	1.18797	29.4896	1.39136	44.052	1.50351
															0.36489	1.51947	14.9273	1.18792	29.4898	1.39208	44.0522	1.50758
															0.36511	1.54351	14.9276	1.18784	29.49	1.39272	44.0525	1.5037
															0.36533	1.51295	14.9278	1.18787	29.4902	1.39091	44.0527	1.49965
															0.36556	1.42756	14.928	1.18786	29.4904	1.39094	44.0529	1.5016
															0.36578	1.41029	14.9282	1.18765	29.4907	1.39147	44.0531	1.50495
															0.366	1.33822	14.9284	1.18759	29.4909	1.39186	44.0533	1.50848
															0.36622	1.31192	14.9287	1.18764	29.4911	1.39042	44.0536	1.50847
															0.36644	1.28163	14.9289	1.18771	29.4913	1.39077	44.0538	1.50748
															0.36667	1.25049	14.9291	1.18777	29.4916	1.39139	44.054	1.50594
															0.36689	1.25558	14.9293	1.18781	29.4918	1.39224	44.0542	1.50249
															0.36711	1.31863	14.9296	1.18772	29.492	1.39288	44.0545	1.50223
															0.36733	1.35766	14.9298	1.18766	29.4922	1.3937	44.0547	1.49765
															0.36756	1.40841	14.93	1.18758	29.4924	1.39441	44.0549	1.49562
															0.36778	1.45889	14.9302	1.18752	29.4927	1.39168	44.0551	1.50079
															0.368	1.51537	14.9304	1.1875	29.4929	1.39167	44.0553	1.50043
															0.36822	1.54626	14.9307	1.18745	29.4931	1.39231	44.0556	1.49273
															0.36844	1.55621	14.9309	1.18729	29.4933	1.39298	44.0558	1.47431
															0.36867	1.56189	14.9311	1.18698	29.4936	1.39328	44.056	1.47525
															0.36889	1.54503	14.9313	1.18689	29.4938	1.39387	44.0562	1.49417
															0.36911	1.54728	14.9316	1.18685	29.494	1.39486	44.0564	1.49316
															0.36933	1.57835	14.9318	1.18684	29.4942	1.39581	44.0567	1.48598
															0.36956	1.57357	14.932	1.18681	29.4944	1.39502	44.0569	1.48554
															0.36978	1.59226	14.9322	1.18677	29.4947	1.39532	44.0571	1.48711
															0.37	1.58892	14.9324	1.18675	29.4949	1.39588	44.0573	1.4844
															0.37022	1.57441	14.9327	1.18672	29.4951	1.39508	44.0576	1.48212
															0.37044	1.56913	14.9329	1.18669	29.4953	1.39546	44.0578	1.48037
															0.37067	1.56763	14.9331	1.18669	29.4956	1.39576	44.058	1.48086
															0.37089	1.56457	14.9333	1.1866	29.4958	1.39412	44.0582	1.48094
															0.37111	1.56048	14.9336	1.18648	29.496	1.39456	44.0585	1.46483
															0.37133	1.55709	14.9338	1.18639	29.4962	1.39502	44.0587	1.4268
															0.37156	1.55353	14.934	1.18629	29.4964	1.39381	44.0589	1.40722
															0.37178	1.54931	14.9342	1.18627	29.4967	1.39379	44.0591	1.40071
															0.372	1.54601	14.9344	1.18625	29.4969	1.39438	44.0593	1.40115
															0.37222	1.54249	14.9347	1.18625	29.4971	1.39498	44.0596	1.38903
															0.37244	1.53646	14.9349	1.18625	29.4973	1.39325	44.0598	1.37976
															0.37267	1.54321	14.9351	1.1862	29.4976	1.39331	44.06	1.3749
															0.37289	1.5641	14.9353	1.18611	29.4978	1.39372	44.0602	1.37789
															0.37311	1.56176	14.9356	1.18605	29.498	1.3938	44.0605	1.43221
															0.37333	1.55241	14.9358	1.18604	29.4982	1.39224	44.0607	1.45957
															0.37356	1.54876	14.936	1.18605	29.4984	1.39248	44.0609	1.46301
															0.37378	1.54751	14.9362	1.18622	29.4987	1.39307	44.0611	1.45956
															0.374	1.54644	14.9364	1.1862	29.4989	1.39399	44.0613	1.45573
															0.37422	1.54399	14.9367	1.18626	29.4991	1.39479	44.0616	1.45375
															0.37444	1.5399	14.9369	1.18635	29.4993	1.39547	44.0618	1.47813
															0.37467	1.53609	14.9371	1.18639	29.4996	1.39453	44.062	1.48687
															0.37489	1.53303	14.9373	1.18639	29.4998	1.39487	44.0622	1.48846
															0.37511	1.52899	14.9376	1.18632	29.5	1.39533	44.0624	1.48859
															0.37533	1.52485	14.9378	1.1862	29.5002	1.39332	44.0627	1.49248
															0.37556	1.52318	14.938	1.18612	29.5004	1.39287	44.0629	1.49277
															0.37578	1.52251	14.9382	1.18598	29.5007	1.39361	44.0631	1.49292
															0.376	1.52208	14.9384	1.18594	29.5009	1.39441	44.0633	1.49554
															0.37622	1.52249	14.9387	1.18592	29.5011	1.39551	44.0636	1.49987
															0.37644	1.52324	14.9389	1.18589	29.5013	1.3967	44.0638	1.50646
															0.37667	1.52364	14.9391	1.18584	29.5016	1.39725	44.064	1.51021
															0.37689	1.52393	14.9393	1.18584	29.5018	1.39461	44.0642	1.51266
															0.37711	1.52447	14.9396	1.18582	29.502	1.39471	44.0645	1.51601
															0.37733	1.52477	14.9398	1.18579	29.5022	1.39531	44.0647	1.52013
															0.37756	1.52678	14.94	1.18579	29.5024	1.396	44.0649	1.52563
															0.37778	1.52818	14.9402	1.18581	29.5027	1.39667	44.0651	1.53131
															0.378	1.52938	14.9404	1.18579	29.5029	1.39723	44.0653	1.52946
															0.37822	1.53129	14.9407	1.18571	29.5031	1.39699	44.0656	1.52934
															0.37844	1.5333	14.9409	1.18566	29.5033	1.39704	44.0658	1.53046
															0.37867	1.53438	14.9411	1.18567	29.5036	1.39761	44.066	1.51723
															0.37889	1.5327	14.9413	1.18568	29.5038	1.39793	44.0662	1.50982
															0.37911	1.52849	14.9416	1.1857	29.504	1.39555	44.0665	1.50098
															0.37933	1.48569	14.9418	1.18568	29.5042	1.39564	44.0667	1.49009
															0.37956	1.39252	14.942	1.18565	29.5044	1.39621	44.0669	1.47969
															0.37978	1.33408	14.9422	1.18557	29.5047	1.39684	44.0671	1.47124
															0.38	1.30649	14.9424	1.18559	29.5049	1.39754	44.0673	1.46316
															0.38022	1.3732	14.9427	1.18563	29.5051	1.39697	44.0676	1.42009
															0.38044	1.40918	14.9429	1.1856	29.5053	1.39622	44.0678	1.40286
															0.38067	1.41159	14.9431	1.18554	29.5056	1.39665	44.068	1.40164
															0.38089	1.41947	14.9433	1.18552	29.5058	1.39713	44.0682	1.40248
															0.38111	1.42467	14.9436	1.18547	29.506	1.39588	44.0684	1.38622
															0.38133	1.42866	14.9438	1.18547	29.5062	1.39536	44.0687	1.38189
															0.38156	1.43373	14.944	1.18542	29.5064	1.39569	44.0689	1.37385
															0.38178	1.42926	14.9442	1.18538	29.5067	1.3961	44.0691	1.36815
															0.382	1.41867	14.9444	1.18534	29.5069	1.39564	44.0693	1.43622
															0.38222	1.42486	14.9447	1.18531	29.5071	1.39552	44.0696	1.48874
															0.38244	1.42178	14.9449	1.18528	29.5073	1.39565	44.0698	1.49006
															0.38267	1.42967	14.9451	1.18527	29.5076	1.39573	44.07	1.48792
															0.38289	1.43589	14.9453	1.18525	29.5078	1.39601	44.0702	1.48314
															0.38311	1.43593	14.9456	1.18524	29.508	1.39659	44.0705	1.48341
															0.38333	1.43814	14.9458	1.18521	29.5082	1.39658	44.0707	1.48909
															0.38356	1.43254	14.946	1.18518	29.5084	1.3946	44.0709	1.49094
															0.38378	1.42744	14.9462	1.18508	29.5087	1.3947	44.0711	1.49151
															0.384	1.40131	14.9464	1.18487	29.5089	1.39523	44.0713	1.4914
															0.38422	1.33915	14.9467	1.18463	29.5091	1.39569	44.0716	1.4874
															0.38444	1.25138	14.9469	1.18463	29.5093	1.39467	44.0718	1.48464
															0.38467	1.27547	14.9471	1.18457	29.5096	1.39444	44.072	1.48762
															0.38489	1.32213	14.9473	1.18452	29.5098	1.39487	44.0722	1.49318
															0.38511	1.35859	14.9476	1.1845	29.51	1.39546	44.0725	1.49159
															0.38533	1.39117	14.9478	1.18449	29.5102	1.39529	44.0727	1.47391
															0.38556	1.41264	14.948	1.18446	29.5104	1.39393	44.0729	1.41745
															0.38578	1.43319	14.9482	1.18443	29.5107	1.39421	44.0731	1.39333
															0.386	1.44321	14.9484	1.18437	29.5109	1.39498	44.0733	1.37273
															0.38622	1.49114	14.9487	1.18431	29.5111	1.39585	44.0736	1.3574
															0.38644	1.49039	14.9489	1.18431	29.5113	1.39667	44.0738	1.36006
															0.38667	1.49143	14.9491	1.18428	29.5116	1.39725	44.074	1.36183
															0.38689	1.49203	14.9493	1.18426	29.5118	1.39723	44.0742	1.36207
															0.38711	1.49207	14.9496	1.18415	29.512	1.39809	44.0744	1.35899
															0.38733	1.51268	14.9498	1.18409	29.5122	1.39821	44.0747	1.46131
															0.38756	1.51338	14.95	1.18405	29.5124	1.39851	44.0749	1.47538
															0.38778	1.51223	14.9502	1.18401	29.5127	1.39588	44.0751	1.47164
															0.388	1.51319	14.9504	1.18397	29.5129	1.39237	44.0753	1.4686
															0.38822	1.50793	14.9507	1.18393	29.5131	1.39191	44.0756	1.46988
															0.38844	1.52059	14.9509	1.18389	29.5133	1.39162	44.0758	1.4733
															0.38867	1.55461	14.9511	1.18339	29.5136	1.39151	44.076	1.47869
															0.38889	1.57917	14.9513	1.18326	29.5138	1.39145	44.0762	1.4784
															0.38911	1.57296	14.9516	1.18319	29.514	1.3911	44.0765	1.47837
															0.38933	1.56758	14.9518	1.18315	29.5142	1.39096	44.0767	1.47936
															0.38956	1.56662	14.952	1.18308	29.5144	1.39123	44.0769	1.47351
															0.38978	1.56368	14.9522	1.18308	29.5147	1.39114	44.0771	1.45384
															0.39	1.54946	14.9524	1.1831	29.5149	1.39074	44.0773	1.42079
															0.39022	1.54621	14.9527	1.18305	29.5151	1.39073	44.0776	1.38013
															0.39044	1.54968	14.9529	1.18305	29.5153	1.39082	44.0778	1.3558
															0.39067	1.54984	14.9531	1.18305	29.5156	1.39105	44.078	1.35339
															0.39089	1.54687	14.9533	1.18306	29.5158	1.39133	44.0782	1.35185
															0.39111	1.53958	14.9536	1.18295	29.516	1.39152	44.0784	1.35172
															0.39133	1.53267	14.9538	1.18294	29.5162	1.39169	44.0787	1.35348
															0.39156	1.51693	14.954	1.18287	29.5164	1.39197	44.0789	1.36126
															0.39178	1.50359	14.9542	1.18272	29.5167	1.39207	44.0791	1.3687
															0.392	1.5035	14.9544	1.18265	29.5169	1.39186	44.0793	1.36526
															0.39222	1.48898	14.9547	1.18255	29.5171	1.39199	44.0796	1.36626
															0.39244	1.519	14.9549	1.18251	29.5173	1.39213	44.0798	1.37335
															0.39267	1.52438	14.9551	1.18244	29.5176	1.39216	44.08	1.38268
															0.39289	1.52584	14.9553	1.18234	29.5178	1.39239	44.0802	1.40399
															0.39311	1.5247	14.9556	1.18223	29.518	1.39276	44.0804	1.42616
															0.39333	1.52198	14.9558	1.1822	29.5182	1.39284	44.0807	1.44205
															0.39356	1.51805	14.956	1.18219	29.5184	1.39295	44.0809	1.44885
															0.39378	1.51553	14.9562	1.18205	29.5187	1.39329	44.0811	1.4402
															0.394	1.51248	14.9564	1.18187	29.5189	1.39347	44.0813	1.4176
															0.39422	1.50805	14.9567	1.18174	29.5191	1.39328	44.0816	1.4098
															0.39444	1.50008	14.9569	1.18178	29.5193	1.39355	44.0818	1.37635
															0.39467	1.49199	14.9571	1.18179	29.5196	1.39408	44.082	1.35899
															0.39489	1.48403	14.9573	1.18187	29.5198	1.39418	44.0822	1.35594
															0.39511	1.47505	14.9576	1.18184	29.52	1.3938	44.0825	1.35376
															0.39533	1.47182	14.9578	1.18206	29.5202	1.39396	44.0827	1.35422
															0.39556	1.47049	14.958	1.18205	29.5204	1.39435	44.0829	1.3551
															0.39578	1.46963	14.9582	1.18203	29.5207	1.39476	44.0831	1.3563
															0.396	1.46874	14.9584	1.18202	29.5209	1.39526	44.0833	1.35854
															0.39622	1.46843	14.9587	1.1822	29.5211	1.39536	44.0836	1.35866
															0.39644	1.46567	14.9589	1.1823	29.5213	1.39513	44.0838	1.36444
															0.39667	1.46186	14.9591	1.1823	29.5216	1.39504	44.084	1.37467
															0.39689	1.44739	14.9593	1.18235	29.5218	1.39528	44.0842	1.37616
															0.39711	1.4306	14.9596	1.18239	29.522	1.39526	44.0844	1.37365
															0.39733	1.38297	14.9598	1.18239	29.5222	1.39508	44.0847	1.36618
															0.39756	1.36001	14.96	1.18241	29.5224	1.39506	44.0849	1.36448
															0.39778	1.35191	14.9602	1.18249	29.5227	1.39529	44.0851	1.36537
															0.398	1.34201	14.9604	1.1825	29.5229	1.39525	44.0853	1.37209
															0.39822	1.33116	14.9607	1.18249	29.5231	1.39531	44.0856	1.3782
															0.39844	1.32267	14.9609	1.18252	29.5233	1.39569	44.0858	1.38123
															0.39867	1.30709	14.9611	1.1826	29.5236	1.39623	44.086	1.38767
															0.39889	1.25064	14.9613	1.18263	29.5238	1.39621	44.0862	1.39039
															0.39911	1.23394	14.9616	1.18277	29.524	1.39636	44.0864	1.38808
															0.39933	1.23805	14.9618	1.18281	29.5242	1.39667	44.0867	1.38811
															0.39956	1.27114	14.962	1.18287	29.5244	1.39706	44.0869	1.38486
															0.39978	1.31544	14.9622	1.18291	29.5247	1.3972	44.0871	1.38511
															0.4	1.35063	14.9624	1.18299	29.5249	1.39727	44.0873	1.38299
															0.40022	1.36229	14.9627	1.18304	29.5251	1.3975	44.0876	1.37523
															0.40044	1.38535	14.9629	1.18309	29.5253	1.39793	44.0878	1.37584
															0.40067	1.41283	14.9631	1.18314	29.5256	1.39844	44.088	1.38298
															0.40089	1.43022	14.9633	1.18319	29.5258	1.39875	44.0882	1.38837
															0.40111	1.38759	14.9636	1.18327	29.526	1.39905	44.0885	1.39735
															0.40133	1.38643	14.9638	1.18333	29.5262	1.39917	44.0887	1.40253
															0.40156	1.36092	14.964	1.18337	29.5264	1.39951	44.0889	1.40184
															0.40178	1.38618	14.9642	1.18335	29.5267	1.39983	44.0891	1.39437
															0.402	1.38222	14.9644	1.18318	29.5269	1.39955	44.0893	1.38606
															0.40222	1.3896	14.9647	1.18314	29.5271	1.39949	44.0896	1.38063
															0.40244	1.41902	14.9649	1.18314	29.5273	1.39963	44.0898	1.39829
															0.40267	1.43465	14.9651	1.1831	29.5276	1.39983	44.09	1.42938
															0.40289	1.4353	14.9653	1.18311	29.5278	1.40019	44.0902	1.44346
															0.40311	1.36042	14.9656	1.18313	29.528	1.40052	44.0904	1.45653
															0.40333	1.3245	14.9658	1.1831	29.5282	1.40097	44.0907	1.44109
															0.40356	1.31702	14.966	1.18308	29.5284	1.40139	44.0909	1.39428
															0.40378	1.33803	14.9662	1.18308	29.5287	1.4014	44.0911	1.37433
															0.404	1.37433	14.9664	1.18303	29.5289	1.40119	44.0913	1.37766
															0.40422	1.37332	14.9667	1.183	29.5291	1.40137	44.0916	1.37787
															0.40444	1.32357	14.9669	1.18299	29.5293	1.40175	44.0918	1.37721
															0.40467	1.29841	14.9671	1.18297	29.5296	1.40214	44.092	1.38442
															0.40489	1.27539	14.9673	1.18291	29.5298	1.40221	44.0922	1.38929
															0.40511	1.25191	14.9676	1.18283	29.53	1.40243	44.0924	1.39338
															0.40533	1.26967	14.9678	1.18274	29.5302	1.40309	44.0927	1.39667
															0.40556	1.34219	14.968	1.18271	29.5304	1.40347	44.0929	1.39652
															0.40578	1.38574	14.9682	1.18272	29.5307	1.40364	44.0931	1.40059
															0.406	1.40227	14.9684	1.18269	29.5309	1.4041	44.0933	1.40242
															0.40622	1.42158	14.9687	1.18269	29.5311	1.40449	44.0936	1.39942
															0.40644	1.42571	14.9689	1.18264	29.5313	1.40514	44.0938	1.39899
															0.40667	1.34541	14.9691	1.18267	29.5316	1.40516	44.094	1.39867
															0.40689	1.29824	14.9693	1.18269	29.5318	1.40535	44.0942	1.398
															0.40711	1.25937	14.9696	1.18264	29.532	1.40601	44.0945	1.39636
															0.40733	1.24223	14.9698	1.18255	29.5322	1.40607	44.0947	1.39715
															0.40756	1.24044	14.97	1.18247	29.5324	1.40608	44.0949	1.39739
															0.40778	1.24582	14.9702	1.18235	29.5327	1.40641	44.0951	1.39064
															0.408	1.3161	14.9704	1.18223	29.5329	1.40686	44.0953	1.39355
															0.40822	1.41688	14.9707	1.18207	29.5331	1.40722	44.0956	1.39786
															0.40844	1.44786	14.9709	1.18198	29.5333	1.40731	44.0958	1.39689
															0.40867	1.46447	14.9711	1.1816	29.5336	1.40755	44.096	1.39429
															0.40889	1.47368	14.9713	1.18152	29.5338	1.40791	44.0962	1.3902
															0.40911	1.4759	14.9716	1.18143	29.534	1.40822	44.0964	1.39057
															0.40933	1.46371	14.9718	1.18137	29.5342	1.40831	44.0967	1.39592
															0.40956	1.4631	14.972	1.18136	29.5344	1.40832	44.0969	1.40087
															0.40978	1.46361	14.9722	1.18137	29.5347	1.40849	44.0971	1.40808
															0.41	1.45977	14.9724	1.1814	29.5349	1.40848	44.0973	1.41296
															0.41022	1.46323	14.9727	1.18145	29.5351	1.40827	44.0976	1.40773
															0.41044	1.45557	14.9729	1.18139	29.5353	1.40806	44.0978	1.40382
															0.41067	1.45431	14.9731	1.1814	29.5356	1.40833	44.098	1.40244
															0.41089	1.44558	14.9733	1.18136	29.5358	1.4087	44.0982	1.40212
															0.41111	1.40976	14.9736	1.18135	29.536	1.40922	44.0984	1.4059
															0.41133	1.41809	14.9738	1.18132	29.5362	1.40953	44.0987	1.42165
															0.41156	1.42507	14.974	1.18128	29.5364	1.40935	44.0989	1.42724
															0.41178	1.44371	14.9742	1.18125	29.5367	1.40946	44.0991	1.41691
															0.412	1.44154	14.9744	1.18127	29.5369	1.40961	44.0993	1.40959
															0.41222	1.44525	14.9747	1.18126	29.5371	1.40981	44.0996	1.39995
															0.41244	1.43979	14.9749	1.18126	29.5373	1.40951	44.0998	1.39613
															0.41267	1.45559	14.9751	1.18125	29.5376	1.40949	44.1	1.39205
															0.41289	1.46847	14.9753	1.18123	29.5378	1.41002	44.1002	1.38642
															0.41311	1.4773	14.9756	1.18122	29.538	1.41046	44.1005	1.38379
															0.41333	1.48393	14.9758	1.18115	29.5382	1.41089	44.1007	1.38307
															0.41356	1.47776	14.976	1.18114	29.5384	1.41087	44.1009	1.38128
															0.41378	1.46461	14.9762	1.18112	29.5387	1.41073	44.1011	1.38408
															0.414	1.46727	14.9764	1.18113	29.5389	1.41078	44.1013	1.3783
															0.41422	1.48053	14.9767	1.18122	29.5391	1.41126	44.1016	1.38132
															0.41444	1.47397	14.9769	1.18127	29.5393	1.41098	44.1018	1.42269
															0.41467	1.47919	14.9771	1.18146	29.5396	1.41102	44.102	1.50977
															0.41489	1.48508	14.9773	1.18155	29.5398	1.4114	44.1022	1.52367
															0.41511	1.48489	14.9776	1.18182	29.54	1.4114	44.1024	1.52494
															0.41533	1.4759	14.9778	1.18188	29.5402	1.41114	44.1027	1.52792
															0.41556	1.4677	14.978	1.18187	29.5404	1.41144	44.1029	1.52891
															0.41578	1.47632	14.9782	1.18191	29.5407	1.41178	44.1031	1.53628
															0.416	1.49318	14.9784	1.18198	29.5409	1.41226	44.1033	1.54182
															0.41622	1.50155	14.9787	1.18206	29.5411	1.41259	44.1036	1.54315
															0.41644	1.49726	14.9789	1.18215	29.5413	1.4123	44.1038	1.54754
															0.41667	1.48349	14.9791	1.18214	29.5416	1.41202	44.104	1.54873
															0.41689	1.47287	14.9793	1.1822	29.5418	1.41225	44.1042	1.55071
															0.41711	1.45302	14.9796	1.18218	29.542	1.41263	44.1044	1.55489
															0.41733	1.43662	14.9798	1.18219	29.5422	1.41221	44.1047	1.5642
															0.41756	1.43808	14.98	1.18221	29.5424	1.41217	44.1049	1.57144
															0.41778	1.41441	14.9802	1.18226	29.5427	1.41248	44.1051	1.57186
															0.418	1.40419	14.9804	1.18226	29.5429	1.41286	44.1053	1.57388
															0.41822	1.39141	14.9807	1.18205	29.5431	1.41345	44.1056	1.57633
															0.41844	1.44715	14.9809	1.18198	29.5433	1.41383	44.1058	1.58251
															0.41867	1.45958	14.9811	1.18189	29.5436	1.41413	44.106	1.5848
															0.41889	1.44893	14.9813	1.18185	29.5438	1.414	44.1062	1.58535
															0.41911	1.44663	14.9816	1.18187	29.544	1.41431	44.1065	1.5932
															0.41933	1.45088	14.9818	1.1819	29.5442	1.41455	44.1067	1.59684
															0.41956	1.45615	14.982	1.18195	29.5444	1.41458	44.1069	1.59381
															0.41978	1.45971	14.9822	1.18196	29.5447	1.4143	44.1071	1.59421
															0.42	1.46231	14.9824	1.18199	29.5449	1.41439	44.1073	1.59404
															0.42022	1.4621	14.9827	1.18205	29.5451	1.41489	44.1076	1.59485
															0.42044	1.44704	14.9829	1.18209	29.5453	1.4153	44.1078	1.59394
															0.42067	1.42692	14.9831	1.18198	29.5456	1.41571	44.108	1.5899
															0.42089	1.38204	14.9833	1.18204	29.5458	1.41614	44.1082	1.58663
															0.42111	1.33059	14.9836	1.18203	29.546	1.41629	44.1084	1.58687
															0.42133	1.35601	14.9838	1.18208	29.5462	1.41658	44.1087	1.59087
															0.42156	1.41902	14.984	1.18216	29.5464	1.41687	44.1089	1.58657
															0.42178	1.44312	14.9842	1.1822	29.5467	1.41665	44.1091	1.58295
															0.422	1.44357	14.9844	1.18225	29.5469	1.41632	44.1093	1.5851
															0.42222	1.44517	14.9847	1.18225	29.5471	1.41594	44.1096	1.58583
															0.42244	1.44745	14.9849	1.18222	29.5473	1.41581	44.1098	1.58899
															0.42267	1.45011	14.9851	1.18221	29.5476	1.41597	44.11	1.58967
															0.42289	1.45278	14.9853	1.18224	29.5478	1.41616	44.1102	1.59514
															0.42311	1.45421	14.9856	1.18224	29.548	1.41628	44.1105	1.59854
															0.42333	1.45416	14.9858	1.1822	29.5482	1.41638	44.1107	1.59909
															0.42356	1.45422	14.986	1.18213	29.5484	1.41651	44.1109	1.5997
															0.42378	1.45637	14.9862	1.18209	29.5487	1.4166	44.1111	1.597
															0.424	1.45671	14.9864	1.18206	29.5489	1.41664	44.1113	1.59829
															0.42422	1.45306	14.9867	1.18207	29.5491	1.41692	44.1116	1.60016
															0.42444	1.44564	14.9869	1.18201	29.5493	1.41681	44.1118	1.60274
															0.42467	1.439	14.9871	1.182	29.5496	1.41674	44.112	1.61188
															0.42489	1.41449	14.9873	1.18195	29.5498	1.41703	44.1122	1.61846
															0.42511	1.36915	14.9876	1.18193	29.55	1.41735	44.1125	1.62677
															0.42533	1.32679	14.9878	1.18193	29.5502	1.41747	44.1127	1.62407
															0.42556	1.33395	14.988	1.1819	29.5504	1.41739	44.1129	1.63369
															0.42578	1.39463	14.9882	1.18187	29.5507	1.41753	44.1131	1.63697
															0.426	1.48126	14.9884	1.18188	29.5509	1.41803	44.1133	1.63785
															0.42622	1.50072	14.9887	1.18187	29.5511	1.41843	44.1136	1.63562
															0.42644	1.50641	14.9889	1.18186	29.5513	1.4187	44.1138	1.62725
															0.42667	1.50805	14.9891	1.18188	29.5516	1.4185	44.114	1.62267
															0.42689	1.51278	14.9893	1.18188	29.5518	1.41874	44.1142	1.62772
															0.42711	1.51528	14.9896	1.18189	29.552	1.41907	44.1144	1.63728
															0.42733	1.51754	14.9898	1.18185	29.5522	1.41927	44.1147	1.64296
															0.42756	1.51815	14.99	1.18177	29.5524	1.41985	44.1149	1.6396
															0.42778	1.51746	14.9902	1.18172	29.5527	1.41985	44.1151	1.64318
															0.428	1.51618	14.9904	1.1817	29.5529	1.42019	44.1153	1.65032
															0.42822	1.51199	14.9907	1.18166	29.5531	1.42075	44.1156	1.65206
															0.42844	1.50901	14.9909	1.18165	29.5533	1.42144	44.1158	1.64726
															0.42867	1.48887	14.9911	1.18137	29.5536	1.42174	44.116	1.64265
															0.42889	1.43855	14.9913	1.18123	29.5538	1.42185	44.1162	1.64166
															0.42911	1.39295	14.9916	1.18123	29.554	1.42165	44.1165	1.6502
															0.42933	1.33095	14.9918	1.18127	29.5542	1.4219	44.1167	1.65366
															0.42956	1.29176	14.992	1.18129	29.5544	1.42219	44.1169	1.65358
															0.42978	1.37746	14.9922	1.18141	29.5547	1.42244	44.1171	1.64466
															0.43	1.43911	14.9924	1.18164	29.5549	1.42227	44.1173	1.63764
															0.43022	1.47989	14.9927	1.18374	29.5551	1.42192	44.1176	1.63838
															0.43044	1.51098	14.9929	1.19485	29.5553	1.4222	44.1178	1.63953
															0.43067	1.50633	14.9931	1.20197	29.5556	1.42233	44.118	1.64087
															0.43089	1.50931	14.9933	1.20333	29.5558	1.42296	44.1182	1.64973
															0.43111	1.51791	14.9936	1.20734	29.556	1.4231	44.1185	1.64946
															0.43133	1.52395	14.9938	1.20786	29.5562	1.42253	44.1187	1.6486
															0.43156	1.52593	14.994	1.20818	29.5564	1.42263	44.1189	1.64294
															0.43178	1.51035	14.9942	1.20812	29.5567	1.42219	44.1191	1.63864
															0.432	1.48983	14.9944	1.20804	29.5569	1.42186	44.1193	1.6429
															0.43222	1.47646	14.9947	1.20787	29.5571	1.4217	44.1196	1.65259
															0.43244	1.48008	14.9949	1.20748	29.5573	1.42161	44.1198	1.66128
															0.43267	1.48311	14.9951	1.20693	29.5576	1.4213	44.12	1.65839
															0.43289	1.43748	14.9953	1.2063	29.5578	1.42128	44.1202	1.65577
															0.43311	1.40844	14.9956	1.2059	29.558	1.42108	44.1204	1.65393
															0.43333	1.38755	14.9958	1.20562	29.5582	1.42101	44.1207	1.65082
															0.43356	1.39436	14.996	1.20433	29.5584	1.42129	44.1209	1.65006
															0.43378	1.42312	14.9962	1.20031	29.5587	1.42152	44.1211	1.65048
															0.434	1.47597	14.9964	1.19824	29.5589	1.42183	44.1213	1.65511
															0.43422	1.50515	14.9967	1.19891	29.5591	1.42149	44.1216	1.65602
															0.43444	1.5303	14.9969	1.20223	29.5593	1.42174	44.1218	1.65051
															0.43467	1.54066	14.9971	1.20332	29.5596	1.42205	44.122	1.65047
															0.43489	1.54684	14.9973	1.20552	29.5598	1.42198	44.1222	1.65225
															0.43511	1.53873	14.9976	1.20755	29.56	1.42172	44.1225	1.6588
															0.43533	1.54218	14.9978	1.20937	29.5602	1.42177	44.1227	1.66097
															0.43556	1.55095	14.998	1.21098	29.5604	1.42174	44.1229	1.66372
															0.43578	1.5462	14.9982	1.21174	29.5607	1.4213	44.1231	1.66127
															0.436	1.52083	14.9984	1.21227	29.5609	1.42126	44.1233	1.65614
															0.43622	1.52226	14.9987	1.21295	29.5611	1.42155	44.1236	1.65354
															0.43644	1.53036	14.9989	1.21357	29.5613	1.42185	44.1238	1.65043
															0.43667	1.5359	14.9991	1.21384	29.5616	1.42222	44.124	1.65446
															0.43689	1.53225	14.9993	1.21527	29.5618	1.42221	44.1242	1.65569
															0.43711	1.52398	14.9996	1.21614	29.562	1.42222	44.1245	1.65987
															0.43733	1.52716	14.9998	1.21569	29.5622	1.42258	44.1247	1.65786
															0.43756	1.53112	15	1.2153	29.5624	1.42276	44.1249	1.658
															0.43778	1.53641	15.0002	1.21524	29.5627	1.42284	44.1251	1.65887
															0.438	1.54163	15.0004	1.21513	29.5629	1.42209	44.1253	1.66485
															0.43822	1.55848	15.0007	1.21506	29.5631	1.42182	44.1256	1.66615
															0.43844	1.56732	15.0009	1.21499	29.5633	1.42181	44.1258	1.6706
															0.43867	1.56666	15.0011	1.215	29.5636	1.42188	44.126	1.67206
															0.43889	1.55895	15.0013	1.21515	29.5638	1.42222	44.1262	1.67358
															0.43911	1.5603	15.0016	1.21527	29.564	1.42237	44.1264	1.67491
															0.43933	1.55065	15.0018	1.21529	29.5642	1.42223	44.1267	1.67254
															0.43956	1.56716	15.002	1.21528	29.5644	1.42241	44.1269	1.67013
															0.43978	1.55303	15.0022	1.21519	29.5647	1.42277	44.1271	1.66848
															0.44	1.5474	15.0024	1.21517	29.5649	1.42277	44.1273	1.67113
															0.44022	1.53	15.0027	1.21503	29.5651	1.42271	44.1276	1.67549
															0.44044	1.47755	15.0029	1.21462	29.5653	1.42299	44.1278	1.68061
															0.44067	1.4277	15.0031	1.21391	29.5656	1.42279	44.128	1.68072
															0.44089	1.39686	15.0033	1.21282	29.5658	1.4226	44.1282	1.6807
															0.44111	1.39074	15.0036	1.21173	29.566	1.42264	44.1285	1.68842
															0.44133	1.48719	15.0038	1.21127	29.5662	1.42261	44.1287	1.68746
															0.44156	1.53148	15.004	1.21137	29.5664	1.42219	44.1289	1.69022
															0.44178	1.55739	15.0042	1.21162	29.5667	1.42204	44.1291	1.69133
															0.442	1.59076	15.0044	1.21196	29.5669	1.4219	44.1293	1.69115
															0.44222	1.60283	15.0047	1.21223	29.5671	1.42154	44.1296	1.69126
															0.44244	1.62191	15.0049	1.21293	29.5673	1.42157	44.1298	1.69005
															0.44267	1.63866	15.0051	1.21409	29.5676	1.42186	44.13	1.69342
															0.44289	1.64936	15.0053	1.21454	29.5678	1.42219	44.1302	1.69628
															0.44311	1.6428	15.0056	1.21511	29.568	1.42279	44.1305	1.70088
															0.44333	1.64597	15.0058	1.21434	29.5682	1.42295	44.1307	1.70924
															0.44356	1.65343	15.006	1.21442	29.5684	1.42313	44.1309	1.71046
															0.44378	1.64534	15.0062	1.21436	29.5687	1.42325	44.1311	1.71573
[truncated: 63,533 more rows]
